# Supplementary material for: 1-(Bromo­mercurio)ferrocene
Source: Acta Crystallogr Sect E Struct Rep Online. 2013 Dec 11;70(Pt 1):m13. doi: 10.1107/S1600536813032923 (PMC3914051; doi:10.1107/S1600536813032923)
Supplement: Supplementary file 1 [file e-70-00m13-sup1.cif]

##############################################################################
#                                                                            #
# This CIF contains the data in a paper accepted for publication in          #
# Acta Crystallographica Section E. It conforms to the requirements of       #
# Notes for Authors for Acta Crystallographica Section E, and has been       #
# peer reviewed under the auspices of the IUCr Commission on Journals.       #
#                                                                            #
# Full details of the Crystallographic Information File format               #
# are given in the paper "The Crystallographic Information File (CIF):       #
# a New Standard Archive File for Crystallography" by S. R. Hall, F. H.      #
# Allen and I. D. Brown [Acta Cryst. (1991), A47, 655-685].                  #
#                                                                            #
# The current version of the core CIF dictionary is obtainable from          #
# ftp://ftp.iucr.org/pub/cif_core.dic.                                       #
#                                                                            #
# Software is freely available for graphical display of the structure(s)     #
# in this CIF. For information consult the CIF software page                 #
# http://www.iucr.org/resources/cif/software.                                #
#                                                                            #
# This file may be used for bona fide research purposes within the           #
# scientific community so long as proper attribution is given to the journal # 
# article from which it was obtained.                                        #
#                                                                            #
##############################################################################
data_default
_audit_creation_method     SHELXL-97
_journal_date_recd_electronic     2013-12-02
_journal_date_accepted     2013-12-04
_journal_name_full     'Acta Crystallographica, Section E'
_journal_year     2014
_journal_volume     70
_journal_issue      1
_journal_page_first     m13
_journal_page_last     m13
_journal_paper_category     QM
_journal_paper_doi     10.1107/S1600536813032923
_journal_coeditor_code     NC2322
_publ_contact_author_name     'Jan W. Bats'
_publ_contact_author_address
;
 Institut f\"ur Organische Chemie
 Universit\"at Frankfurt
 Max-von-Laue-Strasse 7
 D-60438 Frankfurt am Main
 Germany
;
_publ_contact_author_email     bats@chemie.uni-frankfurt.de
_publ_contact_author_fax     '+49 69 79829515'
_publ_contact_author_phone     '+49 69 79829124'
_publ_section_title
;
1-(Bromomercurio)ferrocene
;
loop_
    _publ_author_name
    _publ_author_address
    'Breunig, Jens M.'
;
 Institut f\"ur Anorganische und Analytische Chemie
 Universit\"at Frankfurt
 Max-von-Laue-Strasse 7
 D-60438 Frankfurt am Main
 Germany
;
    'Lerner, Hans-Wolfram'
;
 Institut f\"ur Anorganische und Analytische Chemie
 Universit\"at Frankfurt
 Max-von-Laue-Strasse 7
 D-60438 Frankfurt am Main
 Germany
;
    'Bats, Jan W.'
;
 Institut f\"ur Organische Chemie und Chemische Biologie
 Universit\"at Frankfurt
 Max-von-Laue-Strasse 7
 D-60438 Frankfurt am Main
 Germany
;
_publ_section_synopsis     .
data_I
_database_code_depnum_ccdc_archive 'CCDC 975183'
_audit_creation_method     SHELXL-97
_chemical_name_systematic
;
1-(Bromomercurio)ferrocene
;
_chemical_name_common     ?
_chemical_formula_moiety     'C10 H9 Br Fe Hg'
_chemical_formula_sum     'C10 H9 Br Fe Hg'
_chemical_formula_iupac     '[Fe Hg Br (C5 H5) (C5 H4)]'
_chemical_formula_weight     465.52
_chemical_melting_point     ?
_symmetry_cell_setting     triclinic
_symmetry_space_group_name_H-M     'P -1'
_symmetry_space_group_name_Hall     '-P 1'
loop_
    _symmetry_equiv_pos_as_xyz
    'x, y, z'
    '-x, -y, -z'
_cell_length_a     7.6484(14)
_cell_length_b     9.5715(17)
_cell_length_c     14.394(3)
_cell_angle_alpha     75.120(12)
_cell_angle_beta     87.548(12)
_cell_angle_gamma     83.298(12)
_cell_volume     1011.3(3)
_cell_formula_units_Z     4
_cell_measurement_reflns_used     153
_cell_measurement_theta_min     3
_cell_measurement_theta_max     23
_cell_measurement_temperature     166(2)
_exptl_crystal_description     blade
_exptl_crystal_colour     brown
_exptl_crystal_size_max     0.65
_exptl_crystal_size_mid     0.28
_exptl_crystal_size_min     0.05
_exptl_crystal_density_diffrn     3.057
_exptl_crystal_density_meas     ?
_exptl_crystal_density_method     'not measured'
_exptl_crystal_F_000     840
_exptl_absorpt_coefficient_mu     20.492
_exptl_absorpt_correction_type     numerical
_exptl_absorpt_process_details     '(SHELXTL; Sheldrick, 2008)'
_exptl_absorpt_correction_T_min     0.010
_exptl_absorpt_correction_T_max     0.361
_exptl_special_details
;
;
_diffrn_ambient_temperature     166(2)
_diffrn_radiation_type     MoK\a
_diffrn_radiation_wavelength     0.71073
_diffrn_radiation_source     'normal-focus sealed tube'
_diffrn_radiation_monochromator     graphite
_diffrn_measurement_device_type     'Siemens SMART 1K CCD'
_diffrn_measurement_method     \w
_diffrn_detector_area_resol_mean     ?
_diffrn_reflns_number     16880
_diffrn_reflns_av_R_equivalents     0.0811
_diffrn_reflns_av_sigmaI/netI     0.0539
_diffrn_reflns_theta_min     2.21
_diffrn_reflns_theta_max     30.00
_diffrn_reflns_theta_full     29.00
_diffrn_measured_fraction_theta_max     0.976
_diffrn_measured_fraction_theta_full     0.984
_diffrn_reflns_limit_h_min     -10
_diffrn_reflns_limit_h_max     10
_diffrn_reflns_limit_k_min     -13
_diffrn_reflns_limit_k_max     13
_diffrn_reflns_limit_l_min     -20
_diffrn_reflns_limit_l_max     20
_diffrn_standards_number     299
_diffrn_standards_interval_count     ?
_diffrn_standards_interval_time     1200
_diffrn_standards_decay_%     0.0
_refine_special_details
;
Refinement of <i>F</i>^2^ against ALL reflections. The weighted <i>R</i>-factor
<i>wR</i> and goodness of fit <i>S</i> are based on <i>F</i>^2^, conventional
<i>R</i>-factors <i>R</i> are based on <i>F</i>, with <i>F</i> set to zero for
negative <i>F</i>^2^. The threshold expression of <i>F</i>^2^ >
\s(<i>F</i>^2^) is used only for calculating <i>R</i>-factors(gt) <i>etc</i>.
and is not relevant to the choice of reflections for refinement.
<i>R</i>-factors based on <i>F</i>^2^ are statistically about twice as large
as those based on <i>F</i>, and <i>R</i>- factors based on ALL data will be
even larger.
;
_reflns_number_total     5759
_reflns_number_gt     4942
_reflns_threshold_expression     I>2\s(I)
_refine_ls_structure_factor_coef     Fsqd
_refine_ls_matrix_type     full
_refine_ls_R_factor_all     0.0449
_refine_ls_R_factor_gt     0.0349
_refine_ls_wR_factor_gt     0.0839
_refine_ls_wR_factor_ref     0.0907
_refine_ls_goodness_of_fit_ref     1.095
_refine_ls_restrained_S_all     1.095
_refine_ls_number_reflns     5759
_refine_ls_number_parameters     236
_refine_ls_number_restraints     0
_refine_ls_hydrogen_treatment     constr
_refine_ls_weighting_scheme     calc
_refine_ls_weighting_details
               'calc w=1/[\s^2^(Fo^2^)+(0.037P)^2^+4P] where P=(Fo^2^+2Fc^2^)/3'
_atom_sites_solution_hydrogens     geom
_atom_sites_solution_primary     direct
_atom_sites_solution_secondary     difmap
_refine_ls_shift/su_max     0.001
_refine_ls_shift/su_mean     0.000
_refine_diff_density_max     2.778
_refine_diff_density_min     -1.928
_refine_ls_extinction_method     'SHELXL97 (Sheldrick, 2008)'
_refine_ls_extinction_coef     0.0014(2)
_refine_ls_extinction_expression
                                  'Fc^*^=kFc[1+0.001xFc^2^\l^3^/sin(2\q)]^-1/4^'
loop_
    _atom_type_symbol
    _atom_type_description
    _atom_type_scat_dispersion_real
    _atom_type_scat_dispersion_imag
    _atom_type_scat_source
    'C' 'C' 0.0033 0.0016
                         'International Tables Vol C Tables 4.2.6.8 and 6.1.1.4'
    'H' 'H' 0.0000 0.0000
                         'International Tables Vol C Tables 4.2.6.8 and 6.1.1.4'
    'Fe' 'Fe' 0.3463 0.8444
                         'International Tables Vol C Tables 4.2.6.8 and 6.1.1.4'
    'Br' 'Br' -0.2901 2.4595
                         'International Tables Vol C Tables 4.2.6.8 and 6.1.1.4'
    'Hg' 'Hg' -2.3894 9.2266
                         'International Tables Vol C Tables 4.2.6.8 and 6.1.1.4'
_computing_data_collection     'SMART (Siemens, 1995)'
_computing_cell_refinement     'SMART (Siemens, 1995)'
_computing_data_reduction     'SAINT (Siemens, 1995)'
_computing_structure_solution     'SHELXS97 (Sheldrick, 2008)'
_computing_structure_refinement     'SHELXL97 (Sheldrick, 2008)'
_computing_molecular_graphics     'SHELXTL (Sheldrick, 2008)'
_computing_publication_material     'SHELXL97 (Sheldrick, 2008)'
loop_
    _atom_site_type_symbol
    _atom_site_label
    _atom_site_fract_x
    _atom_site_fract_y
    _atom_site_fract_z
    _atom_site_U_iso_or_equiv
    _atom_site_adp_type
    _atom_site_calc_flag
    _atom_site_refinement_flags
    _atom_site_occupancy
    _atom_site_symmetry_multiplicity
    _atom_site_disorder_assembly
    _atom_site_disorder_group
    Hg Hg1 0.24751(3) 0.03490(2) 0.406074(17) 0.02741(8) Uani d . 1 1 . .
    Hg Hg2 0.28108(3) 0.38606(2) 0.552272(16) 0.02422(8) Uani d . 1 1 . .
    Br Br1 0.18713(12) 0.04795(8) 0.57243(5) 0.04088(18) Uani d . 1 1 . .
    Br Br2 0.55928(8) 0.29653(7) 0.48471(5) 0.03010(14) Uani d . 1 1 . .
    Fe Fe1 0.45120(10) 0.13645(8) 0.16271(6) 0.01728(15) Uani d . 1 1 . .
    Fe Fe2 0.01347(10) 0.41228(8) 0.76191(6) 0.01701(15) Uani d . 1 1 . .
    C C1 0.2858(7) 0.0275(6) 0.2658(4) 0.0228(11) Uani d . 1 1 . .
    C C2 0.1899(7) 0.1127(7) 0.1840(5) 0.0250(12) Uani d . 1 1 . .
    H H2A 0.0979 0.1883 0.1845 0.030 Uiso calc R 1 1 . .
    C C3 0.2543(8) 0.0659(7) 0.1011(5) 0.0275(12) Uani d . 1 1 . .
    H H3A 0.2130 0.1046 0.0374 0.033 Uiso calc R 1 1 . .
    C C4 0.3919(8) -0.0492(7) 0.1313(5) 0.0268(12) Uani d . 1 1 . .
    H H4A 0.4585 -0.1010 0.0912 0.032 Uiso calc R 1 1 . .
    C C5 0.4121(8) -0.0729(6) 0.2332(5) 0.0237(11) Uani d . 1 1 . .
    H H5A 0.4948 -0.1430 0.2722 0.028 Uiso calc R 1 1 . .
    C C6 0.5781(8) 0.2740(8) 0.2176(5) 0.0305(13) Uani d . 1 1 . .
    H H6A 0.5635 0.2869 0.2808 0.037 Uiso calc R 1 1 . .
    C C7 0.4793(8) 0.3539(6) 0.1362(5) 0.0289(13) Uani d . 1 1 . .
    H H7A 0.3881 0.4305 0.1354 0.035 Uiso calc R 1 1 . .
    C C8 0.5405(8) 0.2994(7) 0.0558(5) 0.0277(12) Uani d . 1 1 . .
    H H8A 0.4969 0.3323 -0.0078 0.033 Uiso calc R 1 1 . .
    C C9 0.6786(8) 0.1869(7) 0.0887(5) 0.0269(12) Uani d . 1 1 . .
    H H9A 0.7443 0.1313 0.0505 0.032 Uiso calc R 1 1 . .
    C C10 0.7021(7) 0.1715(7) 0.1882(5) 0.0283(13) Uani d . 1 1 . .
    H H10A 0.7862 0.1042 0.2281 0.034 Uiso calc R 1 1 . .
    C C11 0.0541(7) 0.4524(7) 0.6167(4) 0.0223(11) Uani d . 1 1 . .
    C C12 -0.0904(8) 0.3691(7) 0.6451(5) 0.0267(12) Uani d . 1 1 . .
    H H12A -0.0992 0.2757 0.6353 0.032 Uiso calc R 1 1 . .
    C C13 -0.2200(8) 0.4497(7) 0.6908(5) 0.0282(13) Uani d . 1 1 . .
    H H13A -0.3296 0.4195 0.7171 0.034 Uiso calc R 1 1 . .
    C C14 -0.1548(8) 0.5847(7) 0.6898(5) 0.0290(13) Uani d . 1 1 . .
    H H14A -0.2138 0.6601 0.7152 0.035 Uiso calc R 1 1 . .
    C C15 0.0141(8) 0.5857(6) 0.6441(4) 0.0242(11) Uani d . 1 1 . .
    H H15A 0.0874 0.6620 0.6337 0.029 Uiso calc R 1 1 . .
    C C16 0.1635(10) 0.2313(8) 0.8352(5) 0.0332(14) Uani d . 1 1 . .
    H H16A 0.2081 0.1515 0.8101 0.040 Uiso calc R 1 1 . .
    C C17 -0.0008(10) 0.2464(8) 0.8831(5) 0.0357(16) Uani d . 1 1 . .
    H H17A -0.0850 0.1781 0.8962 0.043 Uiso calc R 1 1 . .
    C C18 -0.0171(9) 0.3811(9) 0.9082(5) 0.0339(14) Uani d . 1 1 . .
    H H18A -0.1149 0.4196 0.9403 0.041 Uiso calc R 1 1 . .
    C C19 0.1387(9) 0.4490(8) 0.8768(5) 0.0312(13) Uani d . 1 1 . .
    H H19A 0.1641 0.5399 0.8848 0.037 Uiso calc R 1 1 . .
    C C20 0.2490(8) 0.3556(8) 0.8313(5) 0.0315(14) Uani d . 1 1 . .
    H H20A 0.3614 0.3738 0.8031 0.038 Uiso calc R 1 1 . .
loop_
    _atom_site_aniso_label
    _atom_site_aniso_U_11
    _atom_site_aniso_U_22
    _atom_site_aniso_U_33
    _atom_site_aniso_U_12
    _atom_site_aniso_U_13
    _atom_site_aniso_U_23
    Hg1 0.03585(13) 0.02139(12) 0.02352(12) -0.00544(9) 0.00906(9) -0.00357(9)
    Hg2 0.02487(12) 0.02667(12) 0.01967(12) 0.00328(8) 0.00183(8) -0.00630(9)
    Br1 0.0666(5) 0.0293(3) 0.0270(3) -0.0080(3) 0.0131(3) -0.0086(3)
    Br2 0.0271(3) 0.0312(3) 0.0310(3) 0.0051(2) 0.0038(2) -0.0104(3)
    Fe1 0.0159(3) 0.0169(3) 0.0182(4) -0.0034(3) 0.0003(3) -0.0023(3)
    Fe2 0.0165(3) 0.0165(3) 0.0184(4) -0.0027(3) 0.0009(3) -0.0048(3)
    C1 0.024(2) 0.020(2) 0.023(3) -0.010(2) 0.008(2) -0.002(2)
    C2 0.017(2) 0.025(3) 0.033(3) -0.007(2) 0.001(2) -0.005(3)
    C3 0.027(3) 0.031(3) 0.024(3) -0.013(2) -0.005(2) -0.002(3)
    C4 0.034(3) 0.022(3) 0.028(3) -0.008(2) 0.000(2) -0.011(2)
    C5 0.027(3) 0.019(2) 0.024(3) -0.004(2) 0.002(2) -0.002(2)
    C6 0.030(3) 0.037(3) 0.030(3) -0.016(3) 0.003(3) -0.015(3)
    C7 0.027(3) 0.016(2) 0.042(4) -0.006(2) 0.002(3) -0.003(3)
    C8 0.030(3) 0.025(3) 0.025(3) -0.013(2) 0.003(2) 0.003(2)
    C9 0.024(3) 0.030(3) 0.028(3) -0.007(2) 0.010(2) -0.008(3)
    C10 0.016(2) 0.033(3) 0.033(3) -0.008(2) 0.000(2) -0.002(3)
    C11 0.023(2) 0.024(3) 0.019(3) -0.001(2) 0.001(2) -0.005(2)
    C12 0.026(3) 0.032(3) 0.026(3) -0.003(2) -0.007(2) -0.012(3)
    C13 0.020(2) 0.032(3) 0.034(3) -0.001(2) -0.005(2) -0.012(3)
    C14 0.025(3) 0.025(3) 0.033(3) 0.005(2) 0.006(2) -0.005(3)
    C15 0.025(3) 0.020(3) 0.025(3) 0.002(2) 0.007(2) -0.004(2)
    C16 0.042(4) 0.027(3) 0.027(3) 0.007(3) -0.008(3) -0.004(3)
    C17 0.042(4) 0.032(3) 0.028(3) -0.018(3) -0.009(3) 0.008(3)
    C18 0.028(3) 0.049(4) 0.025(3) -0.008(3) 0.003(3) -0.011(3)
    C19 0.035(3) 0.036(3) 0.028(3) -0.011(3) -0.006(3) -0.013(3)
    C20 0.020(3) 0.041(4) 0.030(3) -0.002(2) -0.004(2) -0.003(3)
_geom_special_details
;
All e.s.d.'s (except the e.s.d. in the dihedral angle between two l.s. planes)
are estimated using the full covariance matrix. The cell e.s.d.'s are taken
into account individually in the estimation of e.s.d.'s in distances, angles
and torsion angles; correlations between e.s.d.'s in cell parameters are only
used when they are defined by crystal symmetry. An approximate (isotropic)
treatment of cell e.s.d.'s is used for estimating e.s.d.'s involving l.s.
planes.
;
loop_
    _geom_bond_atom_site_label_1
    _geom_bond_atom_site_label_2
    _geom_bond_site_symmetry_2
    _geom_bond_distance
    _geom_bond_publ_flag
    Hg1 C1 . 2.046(6) yes
    Hg1 Br1 . 2.4511(9) yes
    Hg1 Br2 2_656 3.3558(9) yes
    Hg1 Br1 2_556 3.4895(11) yes
    Hg2 C11 . 2.045(6) yes
    Hg2 Br2 . 2.4562(7) yes
    Hg2 Br2 2_666 3.3142(9) yes
    Hg2 Br1 . 3.3341(10) yes
    Br1 Hg1 2_556 3.4895(11) ?
    Br2 Hg2 2_666 3.3142(9) ?
    Br2 Hg1 2_656 3.3558(9) ?
    Fe1 C2 . 2.039(5) ?
    Fe1 C3 . 2.041(6) ?
    Fe1 C9 . 2.042(6) ?
    Fe1 C4 . 2.045(6) ?
    Fe1 C8 . 2.048(6) ?
    Fe1 C6 . 2.048(6) ?
    Fe1 C10 . 2.050(6) ?
    Fe1 C5 . 2.050(6) ?
    Fe1 C7 . 2.052(6) ?
    Fe1 C1 . 2.059(5) ?
    Fe2 C16 . 2.032(7) ?
    Fe2 C11 . 2.042(6) ?
    Fe2 C12 . 2.044(6) ?
    Fe2 C17 . 2.045(7) ?
    Fe2 C13 . 2.045(6) ?
    Fe2 C15 . 2.046(6) ?
    Fe2 C20 . 2.046(6) ?
    Fe2 C14 . 2.048(6) ?
    Fe2 C18 . 2.056(7) ?
    Fe2 C19 . 2.071(6) ?
    C1 C2 . 1.425(9) ?
    C1 C5 . 1.432(8) ?
    C2 C3 . 1.427(9) ?
    C2 H2A . 0.9500 ?
    C3 C4 . 1.426(9) ?
    C3 H3A . 0.9500 ?
    C4 C5 . 1.438(9) ?
    C4 H4A . 0.9500 ?
    C5 H5A . 0.9500 ?
    C6 C10 . 1.415(10) ?
    C6 C7 . 1.416(10) ?
    C6 H6A . 0.9500 ?
    C7 C8 . 1.428(10) ?
    C7 H7A . 0.9500 ?
    C8 C9 . 1.420(9) ?
    C8 H8A . 0.9500 ?
    C9 C10 . 1.419(9) ?
    C9 H9A . 0.9500 ?
    C10 H10A . 0.9500 ?
    C11 C12 . 1.423(8) ?
    C11 C15 . 1.426(8) ?
    C12 C13 . 1.427(9) ?
    C12 H12A . 0.9500 ?
    C13 C14 . 1.435(9) ?
    C13 H13A . 0.9500 ?
    C14 C15 . 1.424(8) ?
    C14 H14A . 0.9500 ?
    C15 H15A . 0.9500 ?
    C16 C20 . 1.411(10) ?
    C16 C17 . 1.418(11) ?
    C16 H16A . 0.9500 ?
    C17 C18 . 1.416(11) ?
    C17 H17A . 0.9500 ?
    C18 C19 . 1.424(9) ?
    C18 H18A . 0.9500 ?
    C19 C20 . 1.420(10) ?
    C19 H19A . 0.9500 ?
    C20 H20A . 0.9500 ?
loop_
    _geom_angle_atom_site_label_1
    _geom_angle_atom_site_label_2
    _geom_angle_atom_site_label_3
    _geom_angle_site_symmetry_1
    _geom_angle_site_symmetry_3
    _geom_angle
    _geom_angle_publ_flag
    C1 Hg1 Br1 . . 177.32(17) yes
    C1 Hg1 Br2 . 2_656 99.46(17) ?
    Br1 Hg1 Br2 . 2_656 82.33(3) ?
    C1 Hg1 Br1 . 2_556 96.81(16) ?
    Br1 Hg1 Br1 . 2_556 80.94(3) ?
    Br2 Hg1 Br1 2_656 2_556 97.82(2) ?
    C11 Hg2 Br2 . . 176.42(17) yes
    C11 Hg2 Br2 . 2_666 94.10(17) ?
    Br2 Hg2 Br2 . 2_666 87.16(2) ?
    C11 Hg2 Br1 . . 95.97(17) ?
    Br2 Hg2 Br1 . . 82.77(3) ?
    Br2 Hg2 Br1 2_666 . 169.922(19) ?
    Hg1 Br1 Hg2 . . 98.97(3) ?
    Hg1 Br1 Hg1 . 2_556 99.06(3) ?
    Hg2 Br1 Hg1 . 2_556 121.04(3) ?
    Hg2 Br2 Hg2 . 2_666 92.84(2) ?
    Hg2 Br2 Hg1 . 2_656 118.45(3) ?
    Hg2 Br2 Hg1 2_666 2_656 128.28(2) ?
    C2 Fe1 C3 . . 40.9(3) ?
    C2 Fe1 C9 . . 157.9(3) ?
    C3 Fe1 C9 . . 121.0(3) ?
    C2 Fe1 C4 . . 68.7(3) ?
    C3 Fe1 C4 . . 40.8(3) ?
    C9 Fe1 C4 . . 105.8(3) ?
    C2 Fe1 C8 . . 122.1(3) ?
    C3 Fe1 C8 . . 104.7(3) ?
    C9 Fe1 C8 . . 40.6(3) ?
    C4 Fe1 C8 . . 119.7(3) ?
    C2 Fe1 C6 . . 123.9(3) ?
    C3 Fe1 C6 . . 158.2(3) ?
    C9 Fe1 C6 . . 68.1(3) ?
    C4 Fe1 C6 . . 160.7(3) ?
    C8 Fe1 C6 . . 68.5(3) ?
    C2 Fe1 C10 . . 160.1(3) ?
    C3 Fe1 C10 . . 158.3(3) ?
    C9 Fe1 C10 . . 40.6(3) ?
    C4 Fe1 C10 . . 123.2(3) ?
    C8 Fe1 C10 . . 68.4(3) ?
    C6 Fe1 C10 . . 40.4(3) ?
    C2 Fe1 C5 . . 68.5(2) ?
    C3 Fe1 C5 . . 68.9(3) ?
    C9 Fe1 C5 . . 122.2(3) ?
    C4 Fe1 C5 . . 41.1(3) ?
    C8 Fe1 C5 . . 156.8(3) ?
    C6 Fe1 C5 . . 125.4(3) ?
    C10 Fe1 C5 . . 108.8(3) ?
    C2 Fe1 C7 . . 108.0(2) ?
    C3 Fe1 C7 . . 121.1(3) ?
    C9 Fe1 C7 . . 68.1(3) ?
    C4 Fe1 C7 . . 156.2(3) ?
    C8 Fe1 C7 . . 40.7(3) ?
    C6 Fe1 C7 . . 40.4(3) ?
    C10 Fe1 C7 . . 67.9(3) ?
    C5 Fe1 C7 . . 161.5(3) ?
    C2 Fe1 C1 . . 40.7(2) ?
    C3 Fe1 C1 . . 69.0(3) ?
    C9 Fe1 C1 . . 159.2(3) ?
    C4 Fe1 C1 . . 68.9(3) ?
    C8 Fe1 C1 . . 159.6(3) ?
    C6 Fe1 C1 . . 109.8(3) ?
    C10 Fe1 C1 . . 124.4(3) ?
    C5 Fe1 C1 . . 40.8(2) ?
    C7 Fe1 C1 . . 124.8(3) ?
    C16 Fe2 C11 . . 112.4(3) ?
    C16 Fe2 C12 . . 108.9(3) ?
    C11 Fe2 C12 . . 40.8(2) ?
    C16 Fe2 C17 . . 40.7(3) ?
    C11 Fe2 C17 . . 142.1(3) ?
    C12 Fe2 C17 . . 112.4(3) ?
    C16 Fe2 C13 . . 134.6(3) ?
    C11 Fe2 C13 . . 68.9(3) ?
    C12 Fe2 C13 . . 40.8(3) ?
    C17 Fe2 C13 . . 109.3(3) ?
    C16 Fe2 C15 . . 142.9(3) ?
    C11 Fe2 C15 . . 40.8(2) ?
    C12 Fe2 C15 . . 68.6(3) ?
    C17 Fe2 C15 . . 176.2(3) ?
    C13 Fe2 C15 . . 68.8(3) ?
    C16 Fe2 C20 . . 40.5(3) ?
    C11 Fe2 C20 . . 110.1(3) ?
    C12 Fe2 C20 . . 135.1(3) ?
    C17 Fe2 C20 . . 68.1(3) ?
    C13 Fe2 C20 . . 174.7(3) ?
    C15 Fe2 C20 . . 114.0(3) ?
    C16 Fe2 C14 . . 175.3(3) ?
    C11 Fe2 C14 . . 68.7(2) ?
    C12 Fe2 C14 . . 68.7(3) ?
    C17 Fe2 C14 . . 135.8(3) ?
    C13 Fe2 C14 . . 41.0(3) ?
    C15 Fe2 C14 . . 40.7(2) ?
    C20 Fe2 C14 . . 144.0(3) ?
    C16 Fe2 C18 . . 68.2(3) ?
    C11 Fe2 C18 . . 176.5(3) ?
    C12 Fe2 C18 . . 142.7(3) ?
    C17 Fe2 C18 . . 40.4(3) ?
    C13 Fe2 C18 . . 113.4(3) ?
    C15 Fe2 C18 . . 136.8(3) ?
    C20 Fe2 C18 . . 68.0(3) ?
    C14 Fe2 C18 . . 111.0(3) ?
    C16 Fe2 C19 . . 68.1(3) ?
    C11 Fe2 C19 . . 136.3(3) ?
    C12 Fe2 C19 . . 175.3(3) ?
    C17 Fe2 C19 . . 68.0(3) ?
    C13 Fe2 C19 . . 143.8(3) ?
    C15 Fe2 C19 . . 111.4(3) ?
    C20 Fe2 C19 . . 40.3(3) ?
    C14 Fe2 C19 . . 114.6(3) ?
    C18 Fe2 C19 . . 40.4(3) ?
    C2 C1 C5 . . 107.3(5) ?
    C2 C1 Hg1 . . 127.8(4) ?
    C5 C1 Hg1 . . 124.8(5) ?
    C2 C1 Fe1 . . 68.9(3) ?
    C5 C1 Fe1 . . 69.3(3) ?
    Hg1 C1 Fe1 . . 129.4(3) ?
    C1 C2 C3 . . 109.0(5) ?
    C1 C2 Fe1 . . 70.4(3) ?
    C3 C2 Fe1 . . 69.6(3) ?
    C1 C2 H2A . . 125.5 ?
    C3 C2 H2A . . 125.5 ?
    Fe1 C2 H2A . . 126.1 ?
    C4 C3 C2 . . 107.7(5) ?
    C4 C3 Fe1 . . 69.7(3) ?
    C2 C3 Fe1 . . 69.5(3) ?
    C4 C3 H3A . . 126.2 ?
    C2 C3 H3A . . 126.2 ?
    Fe1 C3 H3A . . 126.2 ?
    C3 C4 C5 . . 107.9(6) ?
    C3 C4 Fe1 . . 69.4(3) ?
    C5 C4 Fe1 . . 69.6(3) ?
    C3 C4 H4A . . 126.0 ?
    C5 C4 H4A . . 126.0 ?
    Fe1 C4 H4A . . 126.5 ?
    C1 C5 C4 . . 108.1(5) ?
    C1 C5 Fe1 . . 69.9(3) ?
    C4 C5 Fe1 . . 69.3(3) ?
    C1 C5 H5A . . 126.0 ?
    C4 C5 H5A . . 126.0 ?
    Fe1 C5 H5A . . 126.4 ?
    C10 C6 C7 . . 108.1(6) ?
    C10 C6 Fe1 . . 69.9(4) ?
    C7 C6 Fe1 . . 70.0(3) ?
    C10 C6 H6A . . 125.9 ?
    C7 C6 H6A . . 125.9 ?
    Fe1 C6 H6A . . 125.8 ?
    C6 C7 C8 . . 108.3(6) ?
    C6 C7 Fe1 . . 69.6(4) ?
    C8 C7 Fe1 . . 69.5(3) ?
    C6 C7 H7A . . 125.9 ?
    C8 C7 H7A . . 125.9 ?
    Fe1 C7 H7A . . 126.6 ?
    C9 C8 C7 . . 107.2(6) ?
    C9 C8 Fe1 . . 69.4(3) ?
    C7 C8 Fe1 . . 69.8(3) ?
    C9 C8 H8A . . 126.4 ?
    C7 C8 H8A . . 126.4 ?
    Fe1 C8 H8A . . 125.9 ?
    C10 C9 C8 . . 108.5(6) ?
    C10 C9 Fe1 . . 70.0(3) ?
    C8 C9 Fe1 . . 69.9(3) ?
    C10 C9 H9A . . 125.7 ?
    C8 C9 H9A . . 125.7 ?
    Fe1 C9 H9A . . 125.9 ?
    C6 C10 C9 . . 107.9(6) ?
    C6 C10 Fe1 . . 69.7(3) ?
    C9 C10 Fe1 . . 69.4(3) ?
    C6 C10 H10A . . 126.0 ?
    C9 C10 H10A . . 126.0 ?
    Fe1 C10 H10A . . 126.4 ?
    C12 C11 C15 . . 107.9(5) ?
    C12 C11 Fe2 . . 69.7(3) ?
    C15 C11 Fe2 . . 69.7(3) ?
    C12 C11 Hg2 . . 125.1(5) ?
    C15 C11 Hg2 . . 126.9(4) ?
    Fe2 C11 Hg2 . . 124.6(3) ?
    C11 C12 C13 . . 108.4(6) ?
    C11 C12 Fe2 . . 69.6(3) ?
    C13 C12 Fe2 . . 69.6(4) ?
    C11 C12 H12A . . 125.8 ?
    C13 C12 H12A . . 125.8 ?
    Fe2 C12 H12A . . 126.6 ?
    C12 C13 C14 . . 107.6(6) ?
    C12 C13 Fe2 . . 69.5(3) ?
    C14 C13 Fe2 . . 69.6(4) ?
    C12 C13 H13A . . 126.2 ?
    C14 C13 H13A . . 126.2 ?
    Fe2 C13 H13A . . 126.3 ?
    C15 C14 C13 . . 107.9(5) ?
    C15 C14 Fe2 . . 69.6(3) ?
    C13 C14 Fe2 . . 69.4(4) ?
    C15 C14 H14A . . 126.0 ?
    C13 C14 H14A . . 126.0 ?
    Fe2 C14 H14A . . 126.6 ?
    C14 C15 C11 . . 108.2(5) ?
    C14 C15 Fe2 . . 69.7(4) ?
    C11 C15 Fe2 . . 69.4(3) ?
    C14 C15 H15A . . 125.9 ?
    C11 C15 H15A . . 125.9 ?
    Fe2 C15 H15A . . 126.5 ?
    C20 C16 C17 . . 108.1(6) ?
    C20 C16 Fe2 . . 70.3(4) ?
    C17 C16 Fe2 . . 70.1(4) ?
    C20 C16 H16A . . 125.9 ?
    C17 C16 H16A . . 125.9 ?
    Fe2 C16 H16A . . 125.2 ?
    C18 C17 C16 . . 107.9(6) ?
    C18 C17 Fe2 . . 70.2(4) ?
    C16 C17 Fe2 . . 69.2(4) ?
    C18 C17 H17A . . 126.0 ?
    C16 C17 H17A . . 126.0 ?
    Fe2 C17 H17A . . 126.1 ?
    C17 C18 C19 . . 108.1(6) ?
    C17 C18 Fe2 . . 69.4(4) ?
    C19 C18 Fe2 . . 70.4(4) ?
    C17 C18 H18A . . 125.9 ?
    C19 C18 H18A . . 125.9 ?
    Fe2 C18 H18A . . 125.9 ?
    C20 C19 C18 . . 107.4(6) ?
    C20 C19 Fe2 . . 68.9(4) ?
    C18 C19 Fe2 . . 69.2(4) ?
    C20 C19 H19A . . 126.3 ?
    C18 C19 H19A . . 126.3 ?
    Fe2 C19 H19A . . 127.1 ?
    C16 C20 C19 . . 108.4(6) ?
    C16 C20 Fe2 . . 69.2(4) ?
    C19 C20 Fe2 . . 70.8(4) ?
    C16 C20 H20A . . 125.8 ?
    C19 C20 H20A . . 125.8 ?
    Fe2 C20 H20A . . 125.8 ?
loop_
    _geom_torsion_atom_site_label_1
    _geom_torsion_atom_site_label_2
    _geom_torsion_atom_site_label_3
    _geom_torsion_atom_site_label_4
    _geom_torsion_site_symmetry_1
    _geom_torsion_site_symmetry_2
    _geom_torsion_site_symmetry_3
    _geom_torsion_site_symmetry_4
    _geom_torsion
    _geom_torsion_publ_flag
    C5 C1 C2 C3 . . . . 0.3(6) ?
    Hg1 C1 C2 C3 . . . . -176.7(4) ?
    Fe1 C1 C2 C3 . . . . 59.1(4) ?
    C5 C1 C2 Fe1 . . . . -58.8(4) ?
    Hg1 C1 C2 Fe1 . . . . 124.2(4) ?
    C1 C2 C3 C4 . . . . -0.1(6) ?
    Fe1 C2 C3 C4 . . . . 59.5(4) ?
    C1 C2 C3 Fe1 . . . . -59.6(4) ?
    C2 C3 C4 C5 . . . . -0.1(6) ?
    Fe1 C3 C4 C5 . . . . 59.2(4) ?
    C2 C3 C4 Fe1 . . . . -59.3(4) ?
    C2 C1 C5 C4 . . . . -0.4(6) ?
    Hg1 C1 C5 C4 . . . . 176.7(4) ?
    Fe1 C1 C5 C4 . . . . -58.9(4) ?
    C2 C1 C5 Fe1 . . . . 58.6(4) ?
    Hg1 C1 C5 Fe1 . . . . -124.3(4) ?
    C3 C4 C5 C1 . . . . 0.3(7) ?
    Fe1 C4 C5 C1 . . . . 59.4(4) ?
    C3 C4 C5 Fe1 . . . . -59.1(4) ?
    C10 C6 C7 C8 . . . . 0.8(7) ?
    Fe1 C6 C7 C8 . . . . -58.9(4) ?
    C10 C6 C7 Fe1 . . . . 59.7(4) ?
    C6 C7 C8 C9 . . . . -0.7(6) ?
    Fe1 C7 C8 C9 . . . . -59.6(4) ?
    C6 C7 C8 Fe1 . . . . 59.0(4) ?
    C7 C8 C9 C10 . . . . 0.3(7) ?
    Fe1 C8 C9 C10 . . . . -59.6(4) ?
    C7 C8 C9 Fe1 . . . . 59.9(4) ?
    C7 C6 C10 C9 . . . . -0.7(7) ?
    Fe1 C6 C10 C9 . . . . 59.1(4) ?
    C7 C6 C10 Fe1 . . . . -59.7(4) ?
    C8 C9 C10 C6 . . . . 0.2(7) ?
    Fe1 C9 C10 C6 . . . . -59.3(4) ?
    C8 C9 C10 Fe1 . . . . 59.5(4) ?
    C15 C11 C12 C13 . . . . -0.4(7) ?
    Fe2 C11 C12 C13 . . . . 59.0(4) ?
    Hg2 C11 C12 C13 . . . . 177.7(4) ?
    C15 C11 C12 Fe2 . . . . -59.4(4) ?
    Hg2 C11 C12 Fe2 . . . . 118.7(4) ?
    C11 C12 C13 C14 . . . . 0.4(7) ?
    Fe2 C12 C13 C14 . . . . 59.4(5) ?
    C11 C12 C13 Fe2 . . . . -59.0(4) ?
    C12 C13 C14 C15 . . . . -0.3(8) ?
    Fe2 C13 C14 C15 . . . . 59.1(5) ?
    C12 C13 C14 Fe2 . . . . -59.4(4) ?
    C13 C14 C15 C11 . . . . 0.0(7) ?
    Fe2 C14 C15 C11 . . . . 59.0(4) ?
    C13 C14 C15 Fe2 . . . . -59.0(5) ?
    C12 C11 C15 C14 . . . . 0.3(7) ?
    Fe2 C11 C15 C14 . . . . -59.2(4) ?
    Hg2 C11 C15 C14 . . . . -177.8(5) ?
    C12 C11 C15 Fe2 . . . . 59.4(4) ?
    Hg2 C11 C15 Fe2 . . . . -118.6(5) ?
    C20 C16 C17 C18 . . . . 0.5(8) ?
    Fe2 C16 C17 C18 . . . . -59.8(5) ?
    C20 C16 C17 Fe2 . . . . 60.3(5) ?
    C16 C17 C18 C19 . . . . -0.8(8) ?
    Fe2 C17 C18 C19 . . . . -59.9(5) ?
    C16 C17 C18 Fe2 . . . . 59.1(5) ?
    C17 C18 C19 C20 . . . . 0.8(8) ?
    Fe2 C18 C19 C20 . . . . -58.5(5) ?
    C17 C18 C19 Fe2 . . . . 59.3(5) ?
    C17 C16 C20 C19 . . . . 0.0(8) ?
    Fe2 C16 C20 C19 . . . . 60.2(5) ?
    C17 C16 C20 Fe2 . . . . -60.2(5) ?
    C18 C19 C20 C16 . . . . -0.5(8) ?
    Fe2 C19 C20 C16 . . . . -59.2(5) ?
    C18 C19 C20 Fe2 . . . . 58.7(5) ?
loop_
    _geom_hbond_atom_site_label_D
    _geom_hbond_atom_site_label_H
    _geom_hbond_atom_site_label_A
    _geom_hbond_site_symmetry_A
    _geom_hbond_distance_DH
    _geom_hbond_distance_HA
    _geom_hbond_distance_DA
    _geom_hbond_angle_DHA
    C3 H3A Cg2 1_554 0.95 2.91 3.794(8) 156
    C19 H19A Cg1 2_666 0.95 2.78 3.618(8) 148
_iucr_refine_instructions_details
;
TITL bm in P-1
CELL 0.71073   7.6484   9.5715  14.3939  75.120  87.548  83.298
ZERR    4.00   0.0014   0.0017   0.0027   0.012   0.012   0.012
LATT  1
SFAC C H FE BR HG
UNIT 40 36 4 4 4
OMIT 0 0 1
OMIT -2 60
TEMP -107
L.S. 8
BOND $H
FMAP 2
PLAN 20
CONF
ACTA
REM  bm in P-1
REM R1 =  0.1709 for   4115 Fo > 4sig(Fo)  and  0.2017 for all   6574 data
REM     25 parameters refined using      0 restraints
REM  bm in P-1
REM R1 =  0.1343 for   4115 Fo > 4sig(Fo)  and  0.1660 for all   6574 data
REM     97 parameters refined using      0 restraints
REM  bm in P-1
REM R1 =  0.0421 for   5502 Fo > 4sig(Fo)  and  0.0554 for all   6573 data
REM    135 parameters refined using      0 restraints
REM  bm in P-1
REM R1 =  0.0405 for   5502 Fo > 4sig(Fo)  and  0.0537 for all   6573 data
REM    235 parameters refined using      0 restraints
WGHT    0.037000    4.000000
EXTI    0.001425
FVAR       0.21125
HG1   5    0.247512    0.034900    0.406074    11.00000    0.03585    0.02139 =
         0.02352   -0.00357    0.00906   -0.00544
HG2   5    0.281077    0.386062    0.552272    11.00000    0.02487    0.02667 =
         0.01967   -0.00630    0.00183    0.00328
BR1   4    0.187128    0.047949    0.572429    11.00000    0.06665    0.02925 =
         0.02696   -0.00856    0.01307   -0.00797
BR2   4    0.559282    0.296526    0.484715    11.00000    0.02712    0.03116 =
         0.03100   -0.01037    0.00383    0.00505
FE1   3    0.451197    0.136449    0.162705    11.00000    0.01585    0.01691 =
         0.01822   -0.00230    0.00031   -0.00338
FE2   3    0.013469    0.412283    0.761909    11.00000    0.01650    0.01648 =
         0.01837   -0.00476    0.00090   -0.00269
C1    1    0.285844    0.027507    0.265781    11.00000    0.02380    0.02043 =
         0.02331   -0.00230    0.00789   -0.00956
C2    1    0.189855    0.112672    0.183978    11.00000    0.01673    0.02530 =
         0.03278   -0.00506    0.00115   -0.00682
AFIX  43
H2A   2    0.097869    0.188298    0.184504    11.00000   -1.20000
AFIX   0
C3    1    0.254310    0.065938    0.101137    11.00000    0.02711    0.03141 =
         0.02398   -0.00229   -0.00458   -0.01290
AFIX  43
H3A   2    0.212972    0.104577    0.037366    11.00000   -1.20000
AFIX   0
C4    1    0.391894   -0.049164    0.131316    11.00000    0.03390    0.02235 =
         0.02780   -0.01088   -0.00017   -0.00819
AFIX  43
H4A   2    0.458457   -0.101024    0.091178    11.00000   -1.20000
AFIX   0
C5    1    0.412123   -0.072902    0.233227    11.00000    0.02727    0.01850 =
         0.02380   -0.00226    0.00210   -0.00393
AFIX  43
H5A   2    0.494826   -0.142969    0.272184    11.00000   -1.20000
AFIX   0
C6    1    0.578058    0.273969    0.217555    11.00000    0.03047    0.03701 =
         0.03048   -0.01533    0.00304   -0.01602
AFIX  43
H6A   2    0.563539    0.286939    0.280795    11.00000   -1.20000
AFIX   0
C7    1    0.479338    0.353871    0.136250    11.00000    0.02698    0.01569 =
         0.04223   -0.00318    0.00190   -0.00584
AFIX  43
H7A   2    0.388074    0.430544    0.135396    11.00000   -1.20000
AFIX   0
C8    1    0.540493    0.299432    0.055799    11.00000    0.03005    0.02518 =
         0.02469    0.00297    0.00250   -0.01263
AFIX  43
H8A   2    0.496914    0.332344   -0.007827    11.00000   -1.20000
AFIX   0
C9    1    0.678642    0.186891    0.088672    11.00000    0.02358    0.02955 =
         0.02813   -0.00825    0.00964   -0.00716
AFIX  43
H9A   2    0.744330    0.131281    0.050462    11.00000   -1.20000
AFIX   0
C10   1    0.702080    0.171459    0.188209    11.00000    0.01632    0.03307 =
         0.03340   -0.00212   -0.00030   -0.00843
AFIX  43
H10A  2    0.786155    0.104208    0.228085    11.00000   -1.20000
AFIX   0
C11   1    0.054147    0.452393    0.616723    11.00000    0.02288    0.02428 =
         0.01861   -0.00458    0.00122   -0.00083
C12   1   -0.090439    0.369094    0.645105    11.00000    0.02600    0.03165 =
         0.02593   -0.01215   -0.00702   -0.00345
AFIX  43
H12A  2   -0.099207    0.275731    0.635305    11.00000   -1.20000
AFIX   0
C13   1   -0.219997    0.449717    0.690790    11.00000    0.01977    0.03248 =
         0.03421   -0.01193   -0.00487   -0.00061
AFIX  43
H13A  2   -0.329568    0.419493    0.717090    11.00000   -1.20000
AFIX   0
C14   1   -0.154796    0.584695    0.689808    11.00000    0.02480    0.02506 =
         0.03305   -0.00464    0.00625    0.00492
AFIX  43
H14A  2   -0.213838    0.660063    0.715157    11.00000   -1.20000
AFIX   0
C15   1    0.014089    0.585715    0.644111    11.00000    0.02464    0.02029 =
         0.02506   -0.00408    0.00730    0.00162
AFIX  43
H15A  2    0.087410    0.662020    0.633672    11.00000   -1.20000
AFIX   0
C16   1    0.163465    0.231321    0.835199    11.00000    0.04217    0.02665 =
         0.02707   -0.00381   -0.00802    0.00702
AFIX  43
H16A  2    0.208145    0.151468    0.810053    11.00000   -1.20000
AFIX   0
C17   1   -0.000782    0.246363    0.883149    11.00000    0.04246    0.03223 =
         0.02808    0.00773   -0.00897   -0.01779
AFIX  43
H17A  2   -0.085044    0.178093    0.896208    11.00000   -1.20000
AFIX   0
C18   1   -0.017083    0.381147    0.908151    11.00000    0.02817    0.04939 =
         0.02549   -0.01108    0.00314   -0.00763
AFIX  43
H18A  2   -0.114918    0.419621    0.940250    11.00000   -1.20000
AFIX   0
C19   1    0.138696    0.448970    0.876802    11.00000    0.03465    0.03595 =
         0.02779   -0.01284   -0.00574   -0.01060
AFIX  43
H19A  2    0.164103    0.539942    0.884842    11.00000   -1.20000
AFIX   0
C20   1    0.249034    0.355625    0.831327    11.00000    0.01993    0.04144 =
         0.02975   -0.00309   -0.00420   -0.00181
AFIX  43
H20A  2    0.361388    0.373767    0.803087    11.00000   -1.20000
HKLF 4
REM  bm in P-1
REM R1 =  0.0349 for   4942 Fo > 4sig(Fo)  and  0.0449 for all   5759 data
REM    236 parameters refined using      0 restraints
END
WGHT      0.0372      4.0390
REM Highest difference peak  2.778,  deepest hole -1.928,  1-sigma level  0.277
Q1    1   0.3340  0.3337  0.6017  11.00000  0.05    2.78
Q2    1   0.1964  0.0826  0.3573  11.00000  0.05    2.78
Q3    1   0.2272  0.4433  0.4994  11.00000  0.05    2.60
Q4    1   0.3146 -0.0175  0.4617  11.00000  0.05    2.29
Q5    1   0.1953  0.4203  0.6037  11.00000  0.05    1.71
Q6    1   0.1765  0.0743  0.4586  11.00000  0.05    1.66
Q7    1   0.3221  0.2869  0.5552  11.00000  0.05    1.61
Q8    1   0.2444  0.4626  0.5528  11.00000  0.05    1.54
Q9    1   0.2596 -0.0192  0.3387  11.00000  0.05    1.51
Q10   1   0.2923 -0.0579  0.4102  11.00000  0.05    1.47
Q11   1   0.5184  0.3556  0.4297  11.00000  0.05    1.41
Q12   1   0.2968  0.4267  0.6117  11.00000  0.05    1.40
Q13   1   0.2907  0.3411  0.4853  11.00000  0.05    1.38
Q14   1   0.3306 -0.0021  0.3558  11.00000  0.05    1.37
Q15   1   0.1452  0.1020  0.5182  11.00000  0.05    1.32
Q16   1   0.3694  0.3601  0.4998  11.00000  0.05    1.27
Q17   1   0.3628  0.0747  0.3279  11.00000  0.05    1.23
Q18   1   0.3219  0.1332  0.3559  11.00000  0.05    1.17
Q19   1   0.2077  0.1274  0.4026  11.00000  0.05    1.16
Q20   1   0.2496  0.3447  0.4984  11.00000  0.05    1.14
;
