# Supplementary material for: 1-(Bromo­mercurio)ferrocene
Source: Acta Crystallogr Sect E Struct Rep Online. 2013 Dec 11;70(Pt 1):m13. doi: 10.1107/S1600536813032923 (PMC3914051; doi:10.1107/S1600536813032923)
Supplement: Supplementary file 2 [file e-70-00m13-Isup2.hkl]

# 
# h,k,l, Fc-squared, Fo-squared, sigma(Fo-squared) and status flag 
# 
data_I
_shelx_title ' bm in P-1' 
_shelx_refln_list_code          4 
_shelx_F_calc_maximum      370.66 
_exptl_crystal_F_000       840.00 
_reflns_d_resolution_high  0.7108 
 
loop_ 
 _symmetry_equiv_pos_as_xyz 
 'x, y, z' 
 '-x, -y, -z' 
 
_cell_length_a     7.6484 
_cell_length_b     9.5715 
_cell_length_c    14.3939 
_cell_angle_alpha  75.120 
_cell_angle_beta   87.548 
_cell_angle_gamma  83.298 
 
_shelx_F_squared_multiplier     1.000 
 
loop_ 
 _refln_index_h 
 _refln_index_k 
 _refln_index_l 
 _refln_F_squared_calc 
 _refln_F_squared_meas 
 _refln_F_squared_sigma 
 _refln_observed_status 
   1   0   0     1972.01     2303.08     42.02 o 
   2   0   0    32488.09    33674.27   1004.43 o 
   3   0   0       83.38      176.85     39.18 o 
   4   0   0    56630.65    55149.33   1527.62 o 
   5   0   0       46.64       52.08     21.59 o 
   6   0   0     7449.57     7162.88    241.48 o 
   7   0   0    11892.35    11308.46    573.90 o 
   8   0   0      193.75      217.62     31.01 o 
   9   0   0       27.12       18.49     26.17 o 
  10   0   0      354.04      344.44     54.46 o 
 -10   1   0     3817.05     3483.51    123.83 o 
  -9   1   0     1729.95     1641.67     58.06 o 
  -8   1   0     2326.25     2527.34     95.85 o 
  -7   1   0     6013.32     5946.20     91.26 o 
  -6   1   0     5761.37     5373.65     78.82 o 
  -5   1   0     8762.61     8622.68    115.84 o 
  -4   1   0     4125.84     4099.07     88.31 o 
  -3   1   0    65591.05    67028.02    965.21 o 
  -2   1   0     9266.62    10012.30    156.68 o 
  -1   1   0     6027.15     5820.27    135.61 o 
   0   1   0     1812.06     1799.49     65.37 o 
   1   1   0    38087.55    44404.04   3845.24 o 
   2   1   0    29542.49    34230.24   1994.72 o 
   3   1   0      122.86      208.02     23.77 o 
   4   1   0      852.88      998.57     97.47 o 
   5   1   0      577.79      602.99     78.92 o 
   6   1   0      790.61      755.65     39.22 o 
   7   1   0     2942.95     2716.54    141.08 o 
   8   1   0      380.75      354.29     26.10 o 
   9   1   0       56.76      123.20     28.01 o 
  10   1   0       69.82       89.86     51.09 o 
  -9   2   0       42.25       65.41     26.60 o 
  -8   2   0      485.26      437.36     49.43 o 
  -7   2   0        3.74       62.52     37.62 o 
  -6   2   0       86.76      108.27     19.44 o 
  -5   2   0     1539.88     1553.80     55.14 o 
  -4   2   0     2714.03     2675.89     68.23 o 
  -3   2   0     8605.64     8680.85    204.39 o 
  -2   2   0    23056.71    23833.58    347.22 o 
  -1   2   0     4965.23     5407.20    132.35 o 
   0   2   0    29679.14    28822.37   5848.99 o 
   1   2   0    18427.70    21291.92   1614.15 o 
   2   2   0    62688.20    68658.35   4549.43 o 
   3   2   0     4923.74     5482.73    232.30 o 
   4   2   0    69190.52    69116.70   2453.69 o 
   5   2   0        1.20       13.67     21.76 o 
   6   2   0     5763.73     5390.25    308.41 o 
   7   2   0      590.59      576.54     33.32 o 
   8   2   0    17568.02    17178.39    403.08 o 
   9   2   0      822.23      931.51     37.77 o 
  10   2   0      993.10      986.68     68.36 o 
  -8   3   0     4493.03     4406.96    127.13 o 
  -7   3   0     1095.49     1032.17     38.08 o 
  -6   3   0    18005.30    18025.95    467.48 o 
  -5   3   0    11651.70    11545.71    210.90 o 
  -4   3   0    11945.93    11843.13    136.72 o 
  -3   3   0     9474.31     9714.01    171.05 o 
  -2   3   0    32741.05    31597.52    462.61 o 
  -1   3   0    55486.65    56009.40    914.31 o 
   0   3   0    54352.29    50220.07   5635.24 o 
   1   3   0    81119.10    86940.02   1547.28 o 
   2   3   0    14656.99    16021.29    650.62 o 
   3   3   0    15264.81    16591.43    619.05 o 
   4   3   0    14919.07    16835.11    700.51 o 
   5   3   0    18191.21    18662.22    560.35 o 
   6   3   0      117.66       98.13     19.02 o 
   7   3   0     1163.78     1058.00     89.59 o 
   8   3   0       29.56       79.04     34.02 o 
   9   3   0     1581.25     1522.33     62.69 o 
  10   3   0       35.88       62.07     44.59 o 
  -9   4   0     1671.21     2136.99    251.32 o 
  -8   4   0       86.01       76.33     56.07 o 
  -7   4   0    10344.77    10394.60    717.73 o 
  -6   4   0      753.94      772.34     47.67 o 
  -5   4   0     3764.05     3777.31    101.73 o 
  -4   4   0     1393.20     1372.72     23.90 o 
  -3   4   0    42183.96    41953.71    473.17 o 
  -2   4   0     2601.90     2507.83    105.39 o 
  -1   4   0    10194.54    10106.83    153.86 o 
   0   4   0     5336.44     5412.27    382.04 o 
   1   4   0     4908.48     5152.10     75.89 o 
   2   4   0     7697.68     8210.98    267.17 o 
   3   4   0     7388.80     8190.66    299.89 o 
   4   4   0     1014.63     1124.97     86.82 o 
   5   4   0     3789.64     4089.64    162.37 o 
   6   4   0     5077.48     5176.29    197.28 o 
   7   4   0      260.37      290.78     35.29 o 
   8   4   0     1751.98     1687.89     45.24 o 
   9   4   0       58.30       44.38     22.91 o 
  10   4   0      433.33      427.14     62.53 o 
  -9   5   0      482.65      548.62    209.77 o 
  -8   5   0     1279.74     1270.01     87.71 o 
  -7   5   0      178.84      139.48     69.13 o 
  -6   5   0     1968.98     1939.75    116.16 o 
  -5   5   0     1621.29     1534.42     57.28 o 
  -4   5   0     7945.46     7895.04    168.27 o 
  -3   5   0      644.99      685.65     22.51 o 
  -2   5   0     3834.18     3619.98    380.94 o 
  -1   5   0    25827.03    25542.17    850.77 o 
   0   5   0    17279.53    13734.59   1981.58 o 
   1   5   0       75.70       84.45      9.75 o 
   2   5   0    51497.13    53767.51   1306.75 o 
   3   5   0    37990.16    40030.43   1121.18 o 
   4   5   0    12812.95    13234.87    448.00 o 
   5   5   0     3222.60     3389.97    163.17 o 
   6   5   0     3586.68     3631.00    163.99 o 
   7   5   0     5500.58     5443.00    173.62 o 
   8   5   0     2794.61     2752.48     85.40 o 
   9   5   0     3372.16     3272.55    103.61 o 
  10   5   0       39.08      -14.79     48.18 o 
  -8   6   0      777.59     1384.67    177.51 o 
  -7   6   0     4136.70     4130.22    118.17 o 
  -6   6   0     4411.45     4264.00    251.14 o 
  -5   6   0     6765.24     6932.00    489.44 o 
  -4   6   0      102.78      155.72     28.78 o 
  -3   6   0    32452.67    31969.38    472.17 o 
  -2   6   0      507.65      559.59     38.28 o 
  -1   6   0    23619.86    21410.96   1693.68 o 
   0   6   0     1999.15     1955.70    117.28 o 
   1   6   0    70469.22    68527.20   2230.02 o 
   2   6   0      115.11      135.88     10.73 o 
   3   6   0    12896.66    13175.39    371.01 o 
   4   6   0      316.55      314.82     17.20 o 
   5   6   0    14606.34    15387.11    509.54 o 
   6   6   0       26.83       24.49     14.62 o 
   7   6   0      321.07      279.52     23.51 o 
   8   6   0     1801.97     1763.25     77.12 o 
   9   6   0       67.57      154.62     47.28 o 
  10   6   0       43.59       30.74     34.84 o 
  -8   7   0     2453.17     2574.28    177.15 o 
  -7   7   0      192.77      317.05     70.41 o 
  -6   7   0     3453.35     3632.27    200.78 o 
  -5   7   0      658.64      585.37     56.26 o 
  -4   7   0     1098.93     1134.22     38.23 o 
  -3   7   0     1512.73     1593.60     42.33 o 
  -2   7   0    18705.96    16916.81   1247.95 o 
  -1   7   0      102.26       97.18     24.12 o 
   0   7   0      933.03      855.78     94.66 o 
   1   7   0     2165.32     2135.53     83.50 o 
   2   7   0      530.92      507.89     21.38 o 
   3   7   0     1498.63     1552.48     34.98 o 
   4   7   0     3262.83     3335.22    116.56 o 
   5   7   0       76.56       77.93     14.09 o 
   6   7   0     3111.34     3171.76    100.41 o 
   7   7   0     4125.35     4079.69    166.06 o 
   8   7   0      439.65      421.39     32.09 o 
   9   7   0       39.50      136.91     49.97 o 
  -7   8   0        2.43      -57.36     79.10 o 
  -6   8   0      282.37      246.14     66.54 o 
  -5   8   0        6.17       77.99     83.02 o 
  -4   8   0     2265.06     2120.51    123.98 o 
  -3   8   0     3776.09     3577.52    114.59 o 
  -2   8   0      462.40      383.80     30.45 o 
  -1   8   0     8702.06     7718.01    795.85 o 
   0   8   0      131.63      106.28     44.99 o 
   1   8   0    18125.27    16729.14    918.50 o 
   2   8   0     1043.60     1023.49     52.02 o 
   3   8   0    18204.25    17936.44    586.78 o 
   4   8   0       60.94       38.29     27.05 o 
   5   8   0    12688.67    13121.95    959.27 o 
   6   8   0       26.01       -1.00     22.41 o 
   7   8   0     3240.82     3130.67     79.45 o 
   8   8   0      341.50      368.70     34.02 o 
   9   8   0     1862.18     1699.88     87.21 o 
  -6   9   0        7.60      395.72     82.91 o 
  -5   9   0     6656.59     6562.17    356.71 o 
  -4   9   0     6975.04     6912.88    438.62 o 
  -3   9   0     2990.65     2886.29    134.94 o 
  -2   9   0     1982.90     1798.68    117.24 o 
  -1   9   0     9754.73     8745.41    890.60 o 
   0   9   0    12557.94    11174.61   1025.76 o 
   1   9   0     5986.93     5494.34    298.92 o 
   2   9   0     9900.46     9391.82    355.74 o 
   3   9   0      449.17      424.48     54.46 o 
   4   9   0      305.09      350.74     34.38 o 
   5   9   0     3107.76     3594.35     95.27 o 
   6   9   0     3353.11     3154.65    140.60 o 
   7   9   0      302.13      265.44     36.89 o 
   8   9   0       40.02        7.17     39.89 o 
  -5  10   0        7.31       -8.51     64.31 o 
  -4  10   0     1017.98     1066.98     57.44 o 
  -3  10   0     1902.77     1869.54    254.68 o 
  -2  10   0     1081.27     1090.00     79.02 o 
  -1  10   0      163.29      156.60     45.38 o 
   0  10   0       74.16       16.30     49.56 o 
   1  10   0     1151.36     1084.50     80.27 o 
   2  10   0      522.56      536.31     34.37 o 
   3  10   0     1562.04     1517.01     67.76 o 
   4  10   0      841.85      862.37     43.08 o 
   5  10   0     2689.95     3030.32    247.71 o 
   6  10   0       14.24       71.55     35.97 o 
  -3  11   0     3478.50     3227.94    132.29 o 
  -2  11   0       46.11      163.80    233.66 o 
  -1  11   0     2931.12     2566.41    318.90 o 
   0  11   0     4705.17     4410.42    356.85 o 
   1  11   0     4838.68     4533.24    410.94 o 
   2  11   0      848.05      771.61     86.51 o 
   3  11   0     6099.94     5951.05    147.69 o 
   4  11   0     5710.41     5951.06    128.17 o 
   5  11   0     2984.01     3202.32    127.39 o 
   6  11   0      606.16      609.60     98.84 o 
  -3  12   0      310.26      281.32     48.42 o 
  -2  12   0     3309.13     3216.77    282.73 o 
  -1  12   0      240.36      420.82    124.15 o 
   0  12   0     5300.53     4847.05    380.88 o 
   1  12   0     1277.51     1244.13    111.52 o 
   2  12   0     2706.88     2547.86    106.75 o 
   3  12   0      510.10      632.47    143.32 o 
   4  12   0      711.18      952.30     88.30 o 
   5  12   0       75.39      123.02     79.77 o 
   1  13   0      643.29      651.73     75.75 o 
  -4 -12   1     1536.66     1626.19    105.59 o 
  -3 -12   1      603.14      628.65     77.99 o 
  -2 -12   1     4374.74     4550.15    116.12 o 
  -1 -12   1      217.04      229.47     55.13 o 
   0 -12   1     6567.11     6227.18    434.12 o 
   1 -12   1      400.89      468.40     49.01 o 
   2 -12   1     3892.65     3966.45    299.04 o 
  -6 -11   1      422.29      486.53     88.30 o 
  -5 -11   1     1016.30     1068.50     87.64 o 
  -4 -11   1     4846.70     5494.27    229.47 o 
  -3 -11   1     3839.54     3868.24    182.58 o 
  -2 -11   1     1582.09     1450.27    186.08 o 
  -1 -11   1     2342.16     2241.78    193.99 o 
   0 -11   1     2105.31     1933.24    306.63 o 
   1 -11   1      622.98      653.95     42.30 o 
   2 -11   1     1785.55     1762.82    149.80 o 
   3 -11   1     1323.32     1349.27     59.47 o 
   4 -11   1      314.40      428.92     87.85 o 
  -6 -10   1       16.80        9.57     39.66 o 
  -5 -10   1      101.43      124.37     63.86 o 
  -4 -10   1        6.06       -2.30     88.06 o 
  -3 -10   1     1020.23     1093.53     46.60 o 
  -2 -10   1      723.13      640.39     50.45 o 
  -1 -10   1       29.53       38.30     75.53 o 
   0 -10   1      753.92      774.36     38.64 o 
   1 -10   1     1179.33     1106.95    170.56 o 
   2 -10   1     6635.07     6401.18    664.84 o 
   3 -10   1      707.82      668.01    114.72 o 
   4 -10   1     1683.12     1807.91    348.96 o 
   5 -10   1      965.58      925.25    101.09 o 
  -8  -9   1      945.40      868.76     68.59 o 
  -7  -9   1      552.82      537.52     44.78 o 
  -6  -9   1     1614.04     1521.87     67.56 o 
  -5  -9   1     1132.85     1136.48     79.47 o 
  -4  -9   1     6776.18     7610.16    167.50 o 
  -3  -9   1     2210.85     2300.06     56.40 o 
  -2  -9   1     5527.41     5327.41    318.83 o 
  -1  -9   1     3483.26     3240.15    319.20 o 
   0  -9   1    20152.13    17563.75   1727.37 o 
   1  -9   1     7914.91     7154.94    742.72 o 
   2  -9   1     2944.70     2950.00    373.54 o 
   3  -9   1     2956.86     2954.18     71.45 o 
   4  -9   1     6176.66     5920.60    244.86 o 
   5  -9   1     2861.43     3052.44    114.80 o 
   6  -9   1      308.07      279.90     94.79 o 
  -9  -8   1     2141.29     1729.16     83.86 o 
  -8  -8   1       27.88       80.89     50.42 o 
  -7  -8   1     1337.78     1260.54     48.31 o 
  -6  -8   1     1415.72     1384.12     82.29 o 
  -5  -8   1     5842.79     5905.12    322.25 o 
  -4  -8   1        0.71       29.38     40.62 o 
  -3  -8   1    19522.33    19920.13    541.51 o 
  -2  -8   1      879.48      828.95     76.24 o 
  -1  -8   1     3928.74     3650.45    230.23 o 
   0  -8   1      568.10      492.91     27.43 o 
   1  -8   1    11845.46    10381.30   1372.15 o 
   2  -8   1        4.56       13.53     33.28 o 
   3  -8   1       82.10      138.05    102.63 o 
   4  -8   1      168.54      149.54     26.51 o 
   5  -8   1      239.46      190.83     62.75 o 
   6  -8   1      370.60      460.04     75.36 o 
   7  -8   1      289.77      354.52     97.03 o 
  -9  -7   1      129.82       83.81     41.68 o 
  -8  -7   1      259.25      264.19     44.80 o 
  -7  -7   1      144.38      124.58     46.48 o 
  -6  -7   1      224.71      260.30     42.32 o 
  -5  -7   1       77.68       69.88     22.51 o 
  -4  -7   1       47.57       31.22     37.68 o 
  -3  -7   1       25.03       49.40     19.04 o 
  -2  -7   1     1281.62     1266.13     42.59 o 
  -1  -7   1     4292.79     4142.21    267.01 o 
   0  -7   1     6584.65     6010.42    598.68 o 
   1  -7   1      187.38      170.90     95.10 o 
   2  -7   1    13519.19    12810.88    648.27 o 
   3  -7   1     4362.88     4298.78     80.91 o 
   4  -7   1    14847.23    14444.46    247.40 o 
   5  -7   1     1023.17     1013.62     62.68 o 
   6  -7   1     2553.97     2628.62    136.02 o 
   7  -7   1      953.24      869.00    118.35 o 
   8  -7   1     3867.69     4300.95    227.48 o 
  -9  -6   1      227.75      124.37     42.58 o 
  -8  -6   1     2576.77     2584.18    108.73 o 
  -7  -6   1      649.50      646.36     38.53 o 
  -6  -6   1     3947.69     3992.64    177.77 o 
  -5  -6   1     9616.39    10136.34    355.99 o 
  -4  -6   1      178.22      167.52     22.58 o 
  -3  -6   1     7671.11     7900.37    195.02 o 
  -2  -6   1     8690.38     8786.83    174.56 o 
  -1  -6   1    51655.86    48942.92   2032.86 o 
   0  -6   1       18.58       95.02     64.14 o 
   1  -6   1    39641.69    35236.43   2320.91 o 
   2  -6   1      343.43      337.63     22.32 o 
   3  -6   1    11961.31    11818.51    338.27 o 
   4  -6   1      851.14      944.75     32.90 o 
   5  -6   1    18385.17    18199.06    931.79 o 
   6  -6   1     2221.89     2255.03     83.83 o 
   7  -6   1       24.71      130.61     59.63 o 
   8  -6   1      412.15      489.89    124.83 o 
 -10  -5   1       17.31      -19.55     31.66 o 
  -9  -5   1     2025.89     1998.72    117.60 o 
  -8  -5   1     1462.58     1339.60     38.28 o 
  -7  -5   1     5029.00     5141.18    176.34 o 
  -6  -5   1      713.53      717.55     92.11 o 
  -5  -5   1     4008.59     4290.09    212.59 o 
  -4  -5   1    14555.33    15180.72    559.22 o 
  -3  -5   1     3157.52     3354.44    123.61 o 
  -2  -5   1     8847.62     8925.74    200.01 o 
  -1  -5   1     3200.52     3205.63     99.84 o 
   0  -5   1     9690.32     9380.88    824.59 o 
   1  -5   1     3741.31     3616.20    165.65 o 
   2  -5   1      142.24      197.86     89.17 o 
   3  -5   1      102.76      141.37     27.62 o 
   4  -5   1      743.78      973.61    224.67 o 
   5  -5   1       89.24      111.33     45.04 o 
   6  -5   1     2231.98     2332.17    115.94 o 
   7  -5   1       12.95       26.98     46.62 o 
   8  -5   1     1645.33     1462.76    110.64 o 
   9  -5   1       91.97      245.82    150.36 o 
 -10  -4   1      696.51      775.88    100.41 o 
  -9  -4   1        1.50       -1.54     37.51 o 
  -8  -4   1     1421.26     1348.50     48.86 o 
  -7  -4   1      115.79      155.80     34.43 o 
  -6  -4   1     1793.58     1872.86     81.59 o 
  -5  -4   1      657.90      690.58     58.46 o 
  -4  -4   1     9376.43    10008.92    306.84 o 
  -3  -4   1     3364.51     3830.96    152.57 o 
  -2  -4   1      225.24      254.60     21.20 o 
  -1  -4   1    25874.39    25948.01    720.42 o 
   0  -4   1     3394.14     3720.32    110.67 o 
   1  -4   1     5555.10     5198.83    399.20 o 
   2  -4   1    14563.39    13785.93    704.66 o 
   3  -4   1    65494.46    63021.16   1168.18 o 
   4  -4   1      876.11      853.83     24.71 o 
   5  -4   1     7982.59     7913.75    317.89 o 
   6  -4   1     2656.84     2636.93    118.41 o 
   7  -4   1    11107.95    10916.07    859.19 o 
   8  -4   1       70.00       29.86     54.28 o 
   9  -4   1     4557.62     4662.63    294.63 o 
 -10  -3   1      429.88      465.02     63.65 o 
  -9  -3   1      437.55      416.02     27.48 o 
  -8  -3   1     1643.75     1612.31     60.30 o 
  -7  -3   1    16036.33    16491.93    527.28 o 
  -6  -3   1      179.74      187.33     24.45 o 
  -5  -3   1     7508.91     8008.57    265.23 o 
  -4  -3   1     2320.61     2331.53     96.46 o 
  -3  -3   1    40054.36    42435.26   1838.16 o 
  -2  -3   1     7562.19     8341.74    344.62 o 
  -1  -3   1    54109.47    56625.39   1159.55 o 
   0  -3   1    75408.05    71188.96   4127.60 o 
   1  -3   1    41752.06    34905.70   3526.13 o 
   2  -3   1     9794.91     9926.23    132.79 o 
   3  -3   1    11915.59    11796.53    208.26 o 
   4  -3   1    17092.26    16986.23    194.51 o 
   5  -3   1     4362.88     4413.39    207.28 o 
   6  -3   1     4134.30     4043.96     97.65 o 
   7  -3   1      325.32      389.50     24.59 o 
   8  -3   1     1297.24     1287.85     52.01 o 
   9  -3   1        1.08      -60.50    177.92 o 
 -10  -2   1     1502.93     1514.56     82.05 o 
  -9  -2   1     1658.50     1708.38     43.04 o 
  -8  -2   1     5433.06     5337.90    327.44 o 
  -7  -2   1       56.89       55.17     38.51 o 
  -6  -2   1     4807.41     4976.88    163.14 o 
  -5  -2   1       15.28       24.96     12.29 o 
  -4  -2   1     8858.31     9342.19    372.94 o 
  -3  -2   1     2736.64     3044.53    191.01 o 
  -2  -2   1    19825.38    21783.67   1596.28 o 
  -1  -2   1       90.40      196.00     64.25 o 
   0  -2   1      155.76      182.07     19.05 o 
   1  -2   1     7256.84     8152.25    217.00 o 
   2  -2   1    11155.21    11722.62    151.35 o 
   3  -2   1     2692.43     2774.47     65.47 o 
   4  -2   1     9213.75     9442.69    239.94 o 
   5  -2   1      899.18      935.60     46.01 o 
   6  -2   1     3351.25     3342.82     79.75 o 
   7  -2   1     7350.14     6998.78    101.66 o 
   8  -2   1      796.18      814.90     30.99 o 
   9  -2   1       33.71      117.98     31.83 o 
 -10  -1   1      294.78      234.85     53.11 o 
  -9  -1   1      249.75      242.93     32.04 o 
  -8  -1   1        7.59       10.09     33.35 o 
  -7  -1   1        7.38      -13.07     13.07 o 
  -6  -1   1     1456.46     1432.75    132.27 o 
  -5  -1   1      275.05      347.86     63.47 o 
  -4  -1   1     5650.34     5416.91    458.25 o 
  -3  -1   1    23552.38    22926.60   1951.15 o 
  -2  -1   1     1281.60     1491.06    107.13 o 
  -1  -1   1     4130.14     4391.48    504.42 o 
   0  -1   1      280.95      360.21     83.97 o 
   1  -1   1   137388.17   148627.17   8694.91 o 
   2  -1   1    13490.07    14074.82    293.79 o 
   3  -1   1    45016.00    46230.16   1067.57 o 
   4  -1   1    20025.91    19884.86    504.09 o 
   5  -1   1    27750.37    27464.56    370.71 o 
   6  -1   1      578.74      552.09     28.10 o 
   7  -1   1     9015.72     8685.04    337.94 o 
   8  -1   1    12026.16    11573.38    426.34 o 
   9  -1   1     1266.71     1303.01     43.81 o 
  10  -1   1      720.04      629.34     62.53 o 
 -10   0   1      126.66       65.43     46.39 o 
  -9   0   1     2128.83     2046.00     51.54 o 
  -8   0   1     2611.85     2653.02     54.32 o 
  -7   0   1     8375.31     8073.74    139.68 o 
  -6   0   1     8364.88     8002.08    321.94 o 
  -5   0   1     6648.28     6171.18    153.38 o 
  -4   0   1    38878.29    37899.90    912.45 o 
  -3   0   1      711.37      734.32     30.81 o 
  -2   0   1    50684.49    54071.29   2257.50 o 
  -1   0   1     2015.93     2488.16    100.88 o 
   1   0   1      235.39      322.56     43.50 o 
   2   0   1    68606.12    71761.23   1006.69 o 
   3   0   1        4.35       20.78      9.17 o 
   4   0   1     7093.69     7168.74    100.04 o 
   5   0   1       31.23      102.03     16.62 o 
   6   0   1     9116.17     8508.05    316.21 o 
   7   0   1      677.29      665.40    116.48 o 
   8   0   1      943.53      959.14     81.95 o 
   9   0   1      262.37      307.07     31.32 o 
  10   0   1       78.32       -1.34     43.70 o 
 -10   1   1     3432.56     3545.23    123.60 o 
  -9   1   1      127.00       76.08     46.50 o 
  -8   1   1     1856.15     1897.27     66.99 o 
  -7   1   1     5656.12     5282.99    134.89 o 
  -6   1   1      200.98      205.90     18.71 o 
  -5   1   1      578.81      692.50     84.79 o 
  -4   1   1     7453.23     7413.16    169.49 o 
  -3   1   1    46374.20    46153.76   1138.86 o 
  -2   1   1       46.07       97.87     22.75 o 
  -1   1   1     1337.81     1689.47    100.42 o 
   0   1   1       73.53      175.37     10.70 o 
   1   1   1       14.36      270.44     21.98 o 
   2   1   1    10630.75    11662.88    443.90 o 
   3   1   1     1534.98     1590.94     77.18 o 
   4   1   1     3533.09     3552.59    200.21 o 
   5   1   1    26503.51    23884.31   1513.13 o 
   6   1   1     1230.07     1217.27     83.33 o 
   7   1   1     3764.96     3565.78    300.74 o 
   8   1   1       11.15        9.93     28.61 o 
   9   1   1     4251.09     4119.37    100.35 o 
  10   1   1      123.16      149.02     54.45 o 
  -9   2   1       40.07       68.13     45.74 o 
  -8   2   1        0.60        5.86     19.32 o 
  -7   2   1     2646.07     2700.62     49.27 o 
  -6   2   1     1049.25     1025.64     26.82 o 
  -5   2   1     4827.37     4707.09     83.49 o 
  -4   2   1     8998.61     9066.31    140.48 o 
  -3   2   1    25404.31    25130.80    389.95 o 
  -2   2   1    11626.71    11706.47    148.68 o 
  -1   2   1     2008.64     2046.56     32.29 o 
   0   2   1    96528.63    86682.49  12999.56 o 
   1   2   1    42338.50    48969.34   5585.74 o 
   2   2   1    78987.23    91151.56   4787.99 o 
   3   2   1     4083.57     4438.51    206.22 o 
   4   2   1    67039.20    65406.38   3732.09 o 
   5   2   1     2416.23     2432.60    153.80 o 
   6   2   1    13745.90    12514.02    641.85 o 
   7   2   1      107.42       79.93     44.62 o 
   8   2   1     7455.84     7106.86    243.33 o 
   9   2   1       30.30       22.98     25.01 o 
  10   2   1     1813.73     1641.38     85.87 o 
  -8   3   1     1749.54     1762.13     55.74 o 
  -7   3   1      853.65      799.47     35.80 o 
  -6   3   1    22253.95    21845.25    354.68 o 
  -5   3   1     2064.79     2005.74     34.67 o 
  -4   3   1     5466.17     5263.24     84.50 o 
  -3   3   1    16761.33    16494.33    245.37 o 
  -2   3   1    40432.61    40358.40    751.22 o 
  -1   3   1     9923.93     9932.44    215.67 o 
   0   3   1    40476.27    37052.50   3491.58 o 
   1   3   1    62168.89    68182.82   2198.34 o 
   2   3   1    17330.40    18866.93    692.26 o 
   3   3   1       93.88      169.26     27.99 o 
   4   3   1    12119.32    13661.42    474.73 o 
   5   3   1    10435.52    10619.65    327.06 o 
   6   3   1      689.37      680.58     31.39 o 
   7   3   1       89.06       73.77     26.46 o 
   8   3   1     1360.10     1438.38     39.11 o 
   9   3   1      147.38      144.84     28.32 o 
  10   3   1      274.80      236.87     56.70 o 
  -8   4   1       91.58      105.93     53.43 o 
  -7   4   1      957.82      942.60     62.28 o 
  -6   4   1      225.49      256.23     23.66 o 
  -5   4   1     2199.64     2099.81     41.50 o 
  -4   4   1      286.95      293.33     12.25 o 
  -3   4   1      870.63      880.52     18.55 o 
  -2   4   1     8684.91     8572.65    111.35 o 
  -1   4   1      416.89      427.07     15.39 o 
   0   4   1     7274.85     6907.32    723.86 o 
   1   4   1      200.79      232.81     39.45 o 
   2   4   1     2202.75     2525.36    184.71 o 
   3   4   1     4896.45     5650.40    243.01 o 
   4   4   1    30277.70    32243.65    864.01 o 
   5   4   1     9616.93    10135.57    284.99 o 
   6   4   1     5600.32     5600.45    153.11 o 
   7   4   1     1573.00     1532.71     51.78 o 
   8   4   1     5870.59     5565.83    191.19 o 
   9   4   1     1549.47     1438.02     44.40 o 
  10   4   1     1480.03     1331.83     76.22 o 
  -9   5   1     1287.75     1401.24    230.89 o 
  -8   5   1     1779.42     1873.25     97.59 o 
  -7   5   1      916.79      892.07     72.33 o 
  -6   5   1     2103.40     2177.75     76.25 o 
  -5   5   1     1565.16     1540.87     54.92 o 
  -4   5   1     5641.24     5490.31    208.47 o 
  -3   5   1     1896.24     1861.00     81.62 o 
  -2   5   1    39559.80    30478.11   4637.38 o 
  -1   5   1     9094.50     8665.66    298.24 o 
   0   5   1    10309.92     8543.34   1641.21 o 
   1   5   1     5224.90     5312.90    127.41 o 
   2   5   1    61946.04    64715.12   1443.52 o 
   3   5   1     8317.24     8665.82    269.16 o 
   4   5   1    25604.34    27293.42    577.00 o 
   5   5   1    15632.50    16193.66    517.93 o 
   6   5   1    10457.61    10263.61    379.75 o 
   7   5   1      199.69      194.09     21.87 o 
   8   5   1     3702.83     3454.06    143.96 o 
   9   5   1     4354.88     4246.76    124.01 o 
  10   5   1      112.96       92.32     45.49 o 
  -8   6   1     2493.41     2846.86    201.15 o 
  -7   6   1     4120.68     4173.07    142.15 o 
  -6   6   1     5683.05     5563.61    275.51 o 
  -5   6   1     9267.59     9471.18    422.81 o 
  -4   6   1      147.29      172.65     24.80 o 
  -3   6   1     8962.89     9008.21    142.04 o 
  -2   6   1     3895.58     3792.66    153.70 o 
  -1   6   1    41291.95    35929.91   2815.36 o 
   0   6   1     2224.30     2147.64    141.65 o 
   1   6   1    20912.70    20624.05    464.62 o 
   2   6   1       65.41       99.97     10.05 o 
   3   6   1     9662.86     9869.53    283.68 o 
   4   6   1     1788.15     1841.01     67.75 o 
   5   6   1     2214.86     2217.19     87.07 o 
   6   6   1      191.12      165.85     30.25 o 
   7   6   1       68.09       61.68     17.95 o 
   8   6   1      740.17      606.02     44.48 o 
   9   6   1      176.74      201.44     31.16 o 
  10   6   1        2.20      -43.92     43.92 o 
  -8   7   1      172.67      606.83    141.17 o 
  -7   7   1       14.64      -24.67     58.96 o 
  -6   7   1     2081.15     2044.94    131.29 o 
  -5   7   1        9.63      -51.99     51.99 o 
  -4   7   1      421.12      385.93     26.41 o 
  -3   7   1     1106.74     1036.35    106.27 o 
  -2   7   1     1473.17     1404.45     49.71 o 
  -1   7   1       46.49       38.42     61.98 o 
   0   7   1     3556.69     3476.38    371.52 o 
   1   7   1       77.47      108.62     59.01 o 
   2   7   1     4538.29     4452.38    117.08 o 
   3   7   1     3243.31     3252.69    100.79 o 
   4   7   1     8418.92     8646.32    202.95 o 
   5   7   1      148.50      165.43     21.41 o 
   6   7   1    10983.70    11082.67    375.83 o 
   7   7   1     1747.76     1937.04    135.85 o 
   8   7   1     2990.81     2913.07     73.39 o 
   9   7   1      323.43      303.25     39.52 o 
  -7   8   1     1211.41     1370.51    127.10 o 
  -6   8   1     2017.77     2001.86     94.93 o 
  -5   8   1      666.01      651.23    133.69 o 
  -4   8   1     4865.71     4586.54     99.14 o 
  -3   8   1     9703.09     9071.38    430.44 o 
  -2   8   1     6089.19     5557.13    577.12 o 
  -1   8   1     8274.86     7611.61    853.75 o 
   0   8   1      716.02      779.52    125.14 o 
   1   8   1    21503.01    20012.91    582.94 o 
   2   8   1     8474.98     8352.91    241.25 o 
   3   8   1    27306.62    27565.28    573.32 o 
   4   8   1      137.23      158.17     17.36 o 
   5   8   1     9737.10     9973.45    300.41 o 
   6   8   1     2387.33     2302.88    102.77 o 
   7   8   1     6244.36     5671.04    222.85 o 
   8   8   1      156.67      183.06     42.31 o 
   9   8   1     1387.76     1141.82     76.67 o 
  -7   9   1     2812.28     3119.92    174.03 o 
  -6   9   1      441.88      562.06     93.90 o 
  -5   9   1     5022.52     5018.36    145.90 o 
  -4   9   1      501.95      550.81     91.14 o 
  -3   9   1      907.86      857.60     39.18 o 
  -2   9   1     5245.53     4962.49    217.08 o 
  -1   9   1     3294.45     3053.22    390.88 o 
   0   9   1     2670.67     2420.83    163.31 o 
   1   9   1     2075.52     1939.64    137.49 o 
   2   9   1     4845.62     4615.14    103.29 o 
   3   9   1     2749.68     2641.30     63.07 o 
   4   9   1       42.70       95.15     51.09 o 
   5   9   1      186.34      210.54     54.22 o 
   6   9   1      106.04       83.39     28.56 o 
   7   9   1      870.21      799.47     70.06 o 
   8   9   1      156.25      -18.82     36.08 o 
  -6  10   1      179.44      121.46     88.51 o 
  -5  10   1        5.61      110.47     85.82 o 
  -4  10   1        5.14        9.73     74.97 o 
  -3  10   1       20.88      109.25    106.08 o 
  -2  10   1      146.87       97.20     27.50 o 
  -1  10   1      713.34      706.58     37.94 o 
   0  10   1     2315.17     2103.26    136.77 o 
   1  10   1     6362.47     5795.94    286.77 o 
   2  10   1       72.52       86.27     45.16 o 
   3  10   1     1049.27     1021.07     82.90 o 
   4  10   1     1134.19     1223.63     79.58 o 
   5  10   1     7077.87     7381.35    212.92 o 
   6  10   1     1919.04     2019.58     84.07 o 
  -4  11   1      243.75      325.03    114.62 o 
  -3  11   1     4839.21     4680.81    108.87 o 
  -2  11   1      233.63      206.35     49.41 o 
  -1  11   1     4717.70     4347.59    247.32 o 
   0  11   1      464.74      447.40     37.41 o 
   1  11   1     6679.71     6157.62    177.87 o 
   2  11   1     3711.14     3425.77    203.04 o 
   3  11   1     5847.75     5938.70    177.81 o 
   4  11   1     1307.99     1476.02     56.10 o 
   5  11   1     2034.97     2217.97    102.69 o 
  -3  12   1      156.35       63.17     39.30 o 
  -2  12   1      673.76      799.53     53.90 o 
  -1  12   1      153.88      180.36     39.78 o 
   0  12   1     1820.98     1794.04    158.18 o 
   1  12   1       17.65       48.61     32.50 o 
   2  12   1      937.74      953.59     66.68 o 
   3  12   1       70.27      139.83     57.81 o 
   4  12   1      115.25       89.14     62.30 o 
   5  12   1      867.90      953.91     95.70 o 
   0  13   1       27.94       65.34     39.45 o 
   1  13   1     1899.62     1760.02     67.06 o 
   2  13   1        8.58       85.60     62.52 o 
  -4 -12   2     1322.35     1594.47    109.84 o 
  -3 -12   2     2206.20     2383.50    113.23 o 
  -2 -12   2     2237.02     2492.52    112.11 o 
  -1 -12   2      577.76      659.96     51.53 o 
   0 -12   2     7022.45     7238.43    152.09 o 
   1 -12   2      191.48       74.67     33.54 o 
   2 -12   2     1364.19     1443.89    111.97 o 
  -6 -11   2     2373.48     2980.95    152.70 o 
  -5 -11   2        9.17       68.79     63.64 o 
  -4 -11   2      656.46      802.13     82.92 o 
  -3 -11   2     1237.21     1355.36     82.23 o 
  -2 -11   2     2065.31     2074.80    113.48 o 
  -1 -11   2       76.55       56.15     31.71 o 
   0 -11   2       90.99       94.86     67.73 o 
   1 -11   2      429.85      457.87     41.28 o 
   2 -11   2      696.79      646.94     48.52 o 
   3 -11   2      167.00      108.50    101.74 o 
   4 -11   2      216.12      352.72     82.24 o 
  -6 -10   2       85.65      172.32     83.13 o 
  -5 -10   2      223.05      151.49     56.68 o 
  -4 -10   2      101.43      174.13     61.11 o 
  -3 -10   2     3455.25     3478.56    454.51 o 
  -2 -10   2     2267.34     2381.81    120.66 o 
  -1 -10   2       25.49       41.59     33.46 o 
   0 -10   2     1865.70     1798.47    169.80 o 
   1 -10   2     8877.72     8143.68    803.28 o 
   2 -10   2     5262.75     5142.19    499.59 o 
   3 -10   2      785.63      823.66    111.09 o 
   4 -10   2     4568.12     4444.81    161.34 o 
   5 -10   2     1188.97     1097.24    104.23 o 
  -8  -9   2     2965.11     2954.12    118.86 o 
  -7  -9   2      128.48      116.08     43.92 o 
  -6  -9   2     3235.03     3214.96    132.37 o 
  -5  -9   2        3.91      -25.12     25.12 o 
  -4  -9   2     4839.05     5192.70    135.69 o 
  -3  -9   2      116.51      149.35     46.18 o 
  -2  -9   2    13413.24    13179.43   1059.30 o 
  -1  -9   2     3219.19     3148.06    187.46 o 
   0  -9   2     7557.30     6741.49    473.06 o 
   1  -9   2     3634.36     3483.65    361.47 o 
   2  -9   2    10007.32     9147.38    802.90 o 
   3  -9   2     1176.76     1188.10    128.40 o 
   4  -9   2     2528.69     2473.71    102.12 o 
   5  -9   2     1590.83     1721.32    113.22 o 
   6  -9   2      311.02      303.87     93.45 o 
  -8  -8   2      562.98      567.68     59.39 o 
  -7  -8   2     3930.24     3866.47    234.20 o 
  -6  -8   2       41.73       32.44     23.20 o 
  -5  -8   2      257.95      253.58     31.86 o 
  -4  -8   2      652.34      654.94     44.65 o 
  -3  -8   2     7086.38     7196.60    410.77 o 
  -2  -8   2     1217.22     1150.11     50.22 o 
  -1  -8   2      171.00      153.33     44.54 o 
   0  -8   2      525.32      457.75     44.92 o 
   1  -8   2      312.63      268.81     52.42 o 
   2  -8   2      433.53      377.05     47.74 o 
   3  -8   2       40.06       27.18     38.01 o 
   4  -8   2       13.94       46.65     71.82 o 
   5  -8   2     4233.61     4357.36    265.79 o 
   6  -8   2     1897.60     1914.98    122.64 o 
   7  -8   2      162.89      180.61    106.67 o 
  -8  -7   2     1193.59     1249.28     90.72 o 
  -7  -7   2      339.82      391.75     31.51 o 
  -6  -7   2       19.06       27.73     35.90 o 
  -5  -7   2     2144.19     2045.56     80.05 o 
  -4  -7   2     6086.05     6508.31    480.75 o 
  -3  -7   2       79.28       45.75     32.58 o 
  -2  -7   2     3052.16     2948.09     80.58 o 
  -1  -7   2      196.42      239.84     18.06 o 
   0  -7   2    14671.06    13434.73    642.95 o 
   1  -7   2       16.90       18.01     72.23 o 
   2  -7   2    25601.28    23637.20   1799.84 o 
   3  -7   2     3918.25     3887.85    168.01 o 
   4  -7   2    11302.75    11343.72    220.47 o 
   5  -7   2      122.10       66.43    154.17 o 
   6  -7   2     8020.91     8427.35    260.62 o 
   7  -7   2     1359.38     1611.79    128.67 o 
   8  -7   2     1624.48     1903.09    184.50 o 
  -9  -6   2      161.05      279.66     56.47 o 
  -8  -6   2     1948.23     1915.67     65.91 o 
  -7  -6   2     1822.10     1845.95     52.15 o 
  -6  -6   2    12338.40    12768.75    443.50 o 
  -5  -6   2     5771.55     5740.12    343.81 o 
  -4  -6   2     2315.47     2276.21     95.45 o 
  -3  -6   2    13971.13    14265.52    594.45 o 
  -2  -6   2     7977.96     8356.41    337.89 o 
  -1  -6   2    17377.37    16840.00    750.75 o 
   0  -6   2      623.69      654.08     84.60 o 
   1  -6   2    39868.04    36541.79   2484.37 o 
   2  -6   2       37.96      -22.27     54.30 o 
   3  -6   2     4138.33     4099.29    102.69 o 
   4  -6   2      547.77      585.70     29.22 o 
   5  -6   2     7537.85     7743.78    639.78 o 
   6  -6   2      134.69       59.39     73.72 o 
   7  -6   2       16.67        1.55     57.67 o 
   8  -6   2      409.09      456.72    128.41 o 
 -10  -5   2        4.13       -0.45     47.50 o 
  -9  -5   2     4185.63     4236.82    138.21 o 
  -8  -5   2      546.82      546.63     30.56 o 
  -7  -5   2       45.35       64.44     42.50 o 
  -6  -5   2      293.34      291.59     31.57 o 
  -5  -5   2     3739.86     4137.24    141.94 o 
  -4  -5   2     1587.91     1648.53    101.63 o 
  -3  -5   2       14.22       28.39     19.41 o 
  -2  -5   2    10114.99    10629.36    294.67 o 
  -1  -5   2      188.61      247.60     32.04 o 
   0  -5   2     8672.82     8372.74    683.47 o 
   1  -5   2     3318.03     3340.49    247.87 o 
   2  -5   2     1749.23     1714.87    134.11 o 
   3  -5   2      421.06      464.85     31.28 o 
   4  -5   2    16183.32    15661.47    385.18 o 
   5  -5   2      182.99      330.82    199.33 o 
   6  -5   2     3508.07     3617.79     97.02 o 
   7  -5   2      539.49      552.51    106.57 o 
   8  -5   2     3484.93     3696.64    197.63 o 
   9  -5   2      463.91      577.75    183.99 o 
 -10  -4   2       39.67      -46.50     46.50 o 
  -9  -4   2        1.23       19.50     25.91 o 
  -8  -4   2     1157.94     1163.71     47.84 o 
  -7  -4   2        3.45        4.40     21.88 o 
  -6  -4   2     7187.98     7199.35    308.81 o 
  -5  -4   2      156.90      157.23     25.69 o 
  -4  -4   2     6258.22     6534.03    413.21 o 
  -3  -4   2      730.92      771.08     34.50 o 
  -2  -4   2    20198.81    21206.75    637.69 o 
  -1  -4   2     8655.70     8545.31    392.24 o 
   0  -4   2     4689.92     4641.42    290.33 o 
   1  -4   2    38946.94    35778.04   2550.34 o 
   2  -4   2    25177.30    23397.64   1706.28 o 
   3  -4   2    32691.45    33427.25    496.34 o 
   4  -4   2     3142.90     3211.52     50.01 o 
   5  -4   2    21527.63    21457.28    639.85 o 
   6  -4   2     3744.18     3835.00     75.18 o 
   7  -4   2     3144.72     3350.50    165.44 o 
   8  -4   2       25.85       88.91     55.59 o 
   9  -4   2     4745.69     4827.57    288.81 o 
 -10  -3   2      174.53      170.13     39.76 o 
  -9  -3   2     1641.63     1621.20    104.27 o 
  -8  -3   2     1581.45     1476.77    114.90 o 
  -7  -3   2    13576.39    14317.68    690.02 o 
  -6  -3   2      604.94      594.50     29.05 o 
  -5  -3   2    24597.54    24694.00   1259.02 o 
  -4  -3   2     6082.78     6689.07    223.00 o 
  -3  -3   2     4800.44     5351.04    431.68 o 
  -2  -3   2      557.74      710.89     63.94 o 
  -1  -3   2    54978.79    55746.77   2392.17 o 
   0  -3   2    40831.65    39009.80   1584.29 o 
   1  -3   2     7311.65     6152.96    809.88 o 
   2  -3   2     8957.68     9356.34    137.66 o 
   3  -3   2    14172.12    14696.18    168.59 o 
   4  -3   2      986.35     1046.35     32.65 o 
   5  -3   2     3657.18     3693.08    103.45 o 
   6  -3   2     3852.13     3811.18     75.67 o 
   7  -3   2      284.09      296.71     31.46 o 
   8  -3   2     2557.73     2405.89     65.82 o 
   9  -3   2       40.77      113.83    200.55 o 
  10  -3   2      116.84      575.22    331.42 o 
 -10  -2   2     2702.78     2778.15    111.46 o 
  -9  -2   2     1089.66     1133.92     40.80 o 
  -8  -2   2      664.93      772.87     61.74 o 
  -7  -2   2       41.02       22.26     17.68 o 
  -6  -2   2      387.71      382.16     36.78 o 
  -5  -2   2      276.29      314.51     21.53 o 
  -4  -2   2     1186.93     1468.29     58.55 o 
  -3  -2   2     5142.51     5679.96    228.74 o 
  -2  -2   2     1032.35     1340.55    140.99 o 
  -1  -2   2     1640.96     1940.53     87.55 o 
   0  -2   2      687.86      775.75     22.34 o 
   1  -2   2     2254.62     2484.70    104.84 o 
   2  -2   2     1150.20     1178.96     15.59 o 
   3  -2   2     4205.41     4307.08     88.45 o 
   4  -2   2    11294.10    11563.22    150.53 o 
   5  -2   2     9282.31     9345.79    218.53 o 
   6  -2   2     7852.23     7773.64    182.75 o 
   7  -2   2     3724.83     3535.12    123.92 o 
   8  -2   2     1937.51     1869.66     44.70 o 
   9  -2   2     3247.61     3109.20     89.13 o 
  10  -2   2      977.94      913.38     85.62 o 
 -10  -1   2      922.71      835.81     70.38 o 
  -9  -1   2       15.64       33.64     19.70 o 
  -8  -1   2     2027.33     1841.23     65.33 o 
  -7  -1   2     6196.63     6213.03    271.44 o 
  -6  -1   2     3149.74     3249.35    133.29 o 
  -5  -1   2     2363.58     2452.82    144.16 o 
  -4  -1   2    18372.45    16819.35   1587.00 o 
  -3  -1   2    54295.22    54116.17   4448.42 o 
  -2  -1   2      445.12      532.41     42.40 o 
  -1  -1   2    15983.26    17029.10   1866.78 o 
   0  -1   2     4887.18     5180.77    353.85 o 
   1  -1   2    45813.77    50729.16   3046.14 o 
   2  -1   2     2826.29     3158.41     79.22 o 
   3  -1   2    79620.84    82475.95   2315.24 o 
   4  -1   2    33866.77    33761.56    611.92 o 
   5  -1   2    11625.92    11675.37    203.49 o 
   6  -1   2      182.15      148.32     16.14 o 
   7  -1   2    12343.96    11977.93    262.59 o 
   8  -1   2     3996.41     3902.75    178.79 o 
   9  -1   2      670.93      656.18     66.54 o 
  10  -1   2     1043.25     1023.23     74.64 o 
 -10   0   2     1590.52     1706.05     95.05 o 
  -9   0   2     3801.65     3709.04     74.98 o 
  -8   0   2      313.33      347.79     22.56 o 
  -7   0   2    11495.93    11340.60    291.80 o 
  -6   0   2    14675.20    13984.87    716.23 o 
  -5   0   2     5740.55     5731.99    152.05 o 
  -4   0   2     3414.74     3543.77    119.19 o 
  -3   0   2     4559.50     4725.87    181.38 o 
  -2   0   2    45538.65    51383.18   2678.84 o 
  -1   0   2    10428.66    11962.59   1350.00 o 
   0   0   2    21891.68    15222.81    638.75 o 
   1   0   2     4532.04     5230.31    202.46 o 
   2   0   2    13066.99    13259.25    169.87 o 
   3   0   2     8334.67     8593.65    151.56 o 
   4   0   2     5792.36     6098.42     84.25 o 
   5   0   2     3118.69     3058.82     84.14 o 
   6   0   2      383.85      336.45     21.24 o 
   7   0   2      620.99      558.95     99.38 o 
   8   0   2     1507.94     1565.74     40.51 o 
   9   0   2        1.74       39.44     45.37 o 
  10   0   2      195.28      227.45     61.85 o 
 -10   1   2      809.54      843.63     76.88 o 
  -9   1   2       66.55       88.98     29.32 o 
  -8   1   2     3602.20     3759.29     69.30 o 
  -7   1   2     1307.83     1339.36     50.32 o 
  -6   1   2     1885.74     1869.48     36.71 o 
  -5   1   2      326.10      369.05     22.22 o 
  -4   1   2       49.67       78.64     11.25 o 
  -3   1   2       66.90       64.25     18.01 o 
  -2   1   2     8249.64     8422.90    152.32 o 
  -1   1   2    16285.69    18280.76    325.68 o 
   0   1   2     3817.59     3130.57     97.87 o 
   1   1   2    52752.26    59227.20   4599.98 o 
   2   1   2      282.95      388.00     55.32 o 
   3   1   2     3465.48     3673.24    168.18 o 
   4   1   2      138.65      148.32     16.19 o 
   5   1   2    52818.58    46998.64   3631.77 o 
   6   1   2      186.97      171.72     82.79 o 
   7   1   2     7017.70     6754.82    553.30 o 
   8   1   2     2705.84     2487.33    235.59 o 
   9   1   2     5105.14     4788.82     86.57 o 
  -9   2   2     4989.38     4897.39    113.12 o 
  -8   2   2     1003.86     1074.11     37.05 o 
  -7   2   2     2863.13     2824.19     65.51 o 
  -6   2   2        3.52       11.33     17.76 o 
  -5   2   2    24056.20    23159.63    325.71 o 
  -4   2   2      178.91      189.82      9.42 o 
  -3   2   2    35048.98    33854.34    630.55 o 
  -2   2   2    34331.24    34118.42    429.01 o 
  -1   2   2     7443.88     7402.93    127.10 o 
   0   2   2     3592.88     2781.14     65.41 o 
   1   2   2    16702.33    20107.88    453.85 o 
   2   2   2    83611.61    90261.55   2436.28 o 
   3   2   2    10721.91    10713.44    550.84 o 
   4   2   2    20552.00    19417.14   1071.36 o 
   5   2   2      120.56      168.83     47.25 o 
   6   2   2    18294.23    17138.42   1249.61 o 
   7   2   2     4217.54     4098.12    205.18 o 
   8   2   2     3193.66     3174.06    136.50 o 
   9   2   2     1621.62     1630.11     47.35 o 
  10   2   2      359.69      368.42     56.70 o 
  -8   3   2     5499.09     5453.48    158.61 o 
  -7   3   2      401.46      368.44     40.82 o 
  -6   3   2    14440.10    14331.60    279.24 o 
  -5   3   2       62.09      176.51     74.95 o 
  -4   3   2     9412.67     9028.63    205.99 o 
  -3   3   2     4523.51     4426.56     68.26 o 
  -2   3   2     7900.39     7714.80    121.28 o 
  -1   3   2     7002.83     7073.33    141.48 o 
   0   3   2    15336.92    13854.92   1199.61 o 
   1   3   2    23406.05    26574.35   1068.94 o 
   2   3   2      144.53      139.32     16.41 o 
   3   3   2     2691.29     2915.01    106.89 o 
   4   3   2     1873.44     1996.71     48.68 o 
   5   3   2     1416.53     1462.14     49.55 o 
   6   3   2       11.82       -3.26     22.48 o 
   7   3   2       19.91       23.19     26.81 o 
   8   3   2      295.83      280.98     24.90 o 
   9   3   2     3204.32     3116.06    106.19 o 
  10   3   2       49.68       90.75     54.90 o 
  -8   4   2        2.04       59.52     54.88 o 
  -7   4   2      114.10      151.33     49.07 o 
  -6   4   2     1988.10     1910.63     87.12 o 
  -5   4   2     2735.33     2606.16     41.93 o 
  -4   4   2     1798.05     1824.31     27.10 o 
  -3   4   2     1198.61     1226.94     31.90 o 
  -2   4   2    13395.11    13031.10    166.94 o 
  -1   4   2    21412.45    21088.42    268.06 o 
   0   4   2     7953.78     7204.38    970.17 o 
   1   4   2     6060.26     6801.27    274.11 o 
   2   4   2     7759.59     8474.50    306.69 o 
   3   4   2     4914.63     5460.72    155.33 o 
   4   4   2     5878.86     6180.89    172.81 o 
   5   4   2    21526.91    22127.96    624.11 o 
   6   4   2    23653.18    23872.08    618.95 o 
   7   4   2      962.26      986.09     78.91 o 
   8   4   2     1410.50     1395.29     47.07 o 
   9   4   2     2174.96     2086.42    157.95 o 
  10   4   2     3133.67     2970.95    114.16 o 
  -8   5   2     1406.98     1423.97    113.88 o 
  -7   5   2      870.59     1035.44     70.55 o 
  -6   5   2     5591.69     5788.20    199.52 o 
  -5   5   2     7756.42     7821.02    158.36 o 
  -4   5   2    10197.57    10048.59    249.88 o 
  -3   5   2      403.06      600.97     38.72 o 
  -2   5   2    31969.59    31789.42    501.24 o 
  -1   5   2     1000.08     1135.55     41.65 o 
   0   5   2    23750.15    17791.09   3603.38 o 
   1   5   2     6618.12     6672.31    263.86 o 
   2   5   2    36066.03    37002.79   1493.43 o 
   3   5   2     3035.10     3268.82    100.02 o 
   4   5   2    14837.55    15649.55    470.20 o 
   5   5   2     7001.43     7156.85    263.16 o 
   6   5   2     8050.49     8129.18    247.74 o 
   7   5   2     1048.53      993.64     43.35 o 
   8   5   2      946.77      875.10     36.55 o 
   9   5   2      640.32      595.27     41.78 o 
  10   5   2       73.55       46.61     46.16 o 
  -8   6   2     1768.72     1784.63    173.31 o 
  -7   6   2      265.40      478.72     65.66 o 
  -6   6   2     5266.59     5133.71    123.48 o 
  -5   6   2    15886.53    16008.50    768.79 o 
  -4   6   2       16.68       50.48     21.53 o 
  -3   6   2       83.75       94.98     16.79 o 
  -2   6   2      313.59      408.16     25.71 o 
  -1   6   2     8798.42     7955.48    709.21 o 
   0   6   2     2024.71     2019.73    277.47 o 
   1   6   2     3656.13     3775.99    163.56 o 
   2   6   2     6711.69     6728.57    223.10 o 
   3   6   2       91.08      138.14     19.21 o 
   4   6   2     9817.53    10066.60    236.27 o 
   5   6   2      504.52      521.49     19.99 o 
   6   6   2      271.67      308.84     20.85 o 
   7   6   2     1180.93     1189.59     31.81 o 
   8   6   2     1373.86     1287.55     35.89 o 
   9   6   2     1874.84     1863.21     63.93 o 
  10   6   2      353.59      341.75     67.23 o 
  -8   7   2      786.79      953.67    150.17 o 
  -7   7   2      672.09      670.97    150.50 o 
  -6   7   2      987.50     1062.74    151.64 o 
  -5   7   2     1314.83     1265.03    125.32 o 
  -4   7   2       20.73       40.51     21.10 o 
  -3   7   2     1472.77     1419.36     52.57 o 
  -2   7   2     1766.91     1711.05    118.18 o 
  -1   7   2    11352.46    10161.12   1328.63 o 
   0   7   2     4721.70     4456.86    547.16 o 
   1   7   2     1141.36     1184.35     64.81 o 
   2   7   2    14802.93    14935.03    522.27 o 
   3   7   2     1735.94     1675.32     58.39 o 
   4   7   2    10044.25    10269.48    269.74 o 
   5   7   2     1769.45     1777.34     61.70 o 
   6   7   2    18523.64    18077.43    714.53 o 
   7   7   2       30.27       60.25     24.19 o 
   8   7   2     3374.33     3194.86     65.15 o 
   9   7   2      666.89      617.68     68.58 o 
  -7   8   2      432.29      385.91    108.69 o 
  -6   8   2     4417.05     4340.68    128.97 o 
  -5   8   2      344.90      318.24     58.88 o 
  -4   8   2    10448.60     9982.45    208.21 o 
  -3   8   2     2071.13     2018.76    108.20 o 
  -2   8   2     8205.18     7216.63    428.00 o 
  -1   8   2    14149.24    12751.72   1753.10 o 
   0   8   2     1725.04     1558.59    133.90 o 
   1   8   2     3654.30     3610.65     82.11 o 
   2   8   2     2670.31     2852.35     89.23 o 
   3   8   2    24144.78    24865.28    676.15 o 
   4   8   2     1206.25     1173.51     55.09 o 
   5   8   2     2764.23     2853.22     65.50 o 
   6   8   2       28.65       60.02     19.21 o 
   7   8   2      749.76      621.91     61.37 o 
   8   8   2     1393.86     1312.41     61.82 o 
   9   8   2      360.51      280.80     56.47 o 
  -7   9   2     1748.14     1591.98    159.18 o 
  -6   9   2      119.31      216.91    110.36 o 
  -5   9   2     2812.98     2745.72    238.41 o 
  -4   9   2      504.07      557.29     73.93 o 
  -3   9   2      171.18      134.79     31.26 o 
  -2   9   2       10.68       -1.82     37.65 o 
  -1   9   2     1318.26     1243.20    264.73 o 
   0   9   2     3132.59     2893.79    300.74 o 
   1   9   2      299.39      251.90     26.83 o 
   2   9   2      171.65      166.82     24.92 o 
   3   9   2      262.44      284.43     58.11 o 
   4   9   2      201.19      203.32     25.64 o 
   5   9   2      272.20      381.94     56.47 o 
   6   9   2     1188.10     1228.07     54.65 o 
   7   9   2      350.17      283.47     32.48 o 
   8   9   2     2468.85     2141.18    132.98 o 
  -6  10   2      931.23     1021.84    117.67 o 
  -5  10   2      586.15      526.00     85.39 o 
  -4  10   2     1939.83     1930.87     63.45 o 
  -3  10   2      235.69      244.53     33.83 o 
  -2  10   2     3439.27     3342.77     79.66 o 
  -1  10   2      377.97      347.75     31.49 o 
   0  10   2     5935.08     5429.01    111.97 o 
   1  10   2     2448.44     2250.73     62.46 o 
   2  10   2     5079.61     5153.32    276.80 o 
   3  10   2     4697.01     4429.61    180.01 o 
   4  10   2     1492.85     1435.27     69.50 o 
   5  10   2     3677.12     3924.12     93.68 o 
  -5  11   2     1816.64     1731.46    120.17 o 
  -4  11   2     2746.05     2747.80     80.37 o 
  -3  11   2     5802.48     5435.86    120.16 o 
  -2  11   2      979.86      870.60     59.85 o 
  -1  11   2     3149.80     3002.53    225.43 o 
   0  11   2        1.99      -33.39     33.39 o 
   1  11   2     1641.69     1578.48     81.50 o 
   2  11   2      573.66      566.83     76.65 o 
   3  11   2     6682.14     6175.55    272.30 o 
   4  11   2     1001.75     1193.59     80.02 o 
   5  11   2      287.04      319.39    102.52 o 
  -3  12   2       82.78       91.42    105.09 o 
  -2  12   2       31.21      -28.17     28.17 o 
  -1  12   2      298.31      294.76    106.78 o 
   0  12   2      364.86      287.69     60.17 o 
   1  12   2       25.74       54.91     32.37 o 
   2  12   2      552.84      658.01     47.81 o 
   3  12   2       27.53      -40.33     40.33 o 
   4  12   2       86.57       31.37     53.11 o 
   5  12   2     1247.52     1147.98    104.23 o 
  -1  13   2     1571.33     1556.23     70.00 o 
   0  13   2     1683.43     1624.85    165.67 o 
   1  13   2     2390.90     2160.21    189.70 o 
   2  13   2      783.43      743.89     55.54 o 
   3  13   2     1917.12     2137.10    104.93 o 
  -3 -12   3      495.81      465.25     82.92 o 
  -2 -12   3      742.70      837.11     84.05 o 
  -1 -12   3     1606.89     1566.37    100.21 o 
   0 -12   3     2403.22     2611.68    117.28 o 
   1 -12   3        5.20      -46.61     46.61 o 
  -5 -11   3      204.92      187.79     79.10 o 
  -4 -11   3       74.84       64.54     71.03 o 
  -3 -11   3      351.54      386.12     73.50 o 
  -2 -11   3      400.05      515.68    228.36 o 
  -1 -11   3      318.15      221.96     65.10 o 
   0 -11   3       47.12       36.96     56.19 o 
   1 -11   3       52.16       -9.52     38.16 o 
   2 -11   3      203.72      171.84     35.63 o 
   3 -11   3      637.53      594.08     54.82 o 
  -6 -10   3       97.37      189.13     94.11 o 
  -5 -10   3     1591.43     1652.49    106.27 o 
  -4 -10   3      110.44      147.92     58.67 o 
  -3 -10   3     5993.30     6054.81    979.71 o 
  -2 -10   3       85.98      214.41     98.37 o 
  -1 -10   3     2350.00     2415.28    173.25 o 
   0 -10   3     2587.33     2580.04    143.47 o 
   1 -10   3     4513.90     4498.25    219.52 o 
   2 -10   3     2700.67     2639.33    205.39 o 
   3 -10   3     2627.28     2711.56    381.64 o 
   4 -10   3     4766.47     4625.87    166.73 o 
   5 -10   3      648.98      747.21     97.72 o 
  -7  -9   3      899.89      744.14     66.57 o 
  -6  -9   3    10207.67    10548.86    611.16 o 
  -5  -9   3      311.25      344.43     59.21 o 
  -4  -9   3      525.99      605.96     76.50 o 
  -3  -9   3      136.03      213.25    112.83 o 
  -2  -9   3    10290.27    10178.03   1880.65 o 
  -1  -9   3      169.19      144.75     32.73 o 
   0  -9   3     1827.27     1772.48    168.68 o 
   1  -9   3     4030.00     3721.85    230.59 o 
   2  -9   3     1686.48     1638.35     99.95 o 
   3  -9   3       73.53       55.79     80.70 o 
   4  -9   3     1843.41     1775.43    266.81 o 
   5  -9   3     1486.61     1576.88    105.59 o 
   6  -9   3      163.91      297.81    102.63 o 
  -8  -8   3      664.03      534.75     62.08 o 
  -7  -8   3      160.64      253.52     79.83 o 
  -6  -8   3      115.07       82.35     41.15 o 
  -5  -8   3      138.05      142.91     31.53 o 
  -4  -8   3       13.63       48.42     40.35 o 
  -3  -8   3     2287.72     2222.89    227.54 o 
  -2  -8   3     1088.01     1040.46    127.62 o 
  -1  -8   3      179.62      176.30     19.44 o 
   0  -8   3       72.32       13.16     49.47 o 
   1  -8   3     3831.48     3766.88    302.00 o 
   2  -8   3       25.78       -9.45     22.37 o 
   3  -8   3     1918.11     2012.59    158.11 o 
   4  -8   3     1030.02      880.01     67.43 o 
   5  -8   3     4552.01     4416.82    425.93 o 
   6  -8   3      944.63     1106.14    110.95 o 
   7  -8   3     1525.27     1609.14    154.68 o 
  -9  -7   3     1319.96     1371.66     87.65 o 
  -8  -7   3     2476.06     2308.21     88.02 o 
  -7  -7   3      290.99      256.37     29.43 o 
  -6  -7   3     1269.63     1206.34     60.84 o 
  -5  -7   3     7992.97     8480.80    500.35 o 
  -4  -7   3     6675.08     6972.07    389.09 o 
  -3  -7   3     2946.14     2992.22     74.46 o 
  -2  -7   3    17210.49    17061.37    867.50 o 
  -1  -7   3      929.04      917.46     70.98 o 
   0  -7   3     6538.47     6199.81    343.80 o 
   1  -7   3      983.66      993.29     53.63 o 
   2  -7   3    33027.02    30526.54   2777.30 o 
   3  -7   3     1358.17     1469.14    124.34 o 
   4  -7   3     6396.81     6332.18    258.30 o 
   5  -7   3      438.86      366.17     70.26 o 
   6  -7   3     5569.03     5569.08    144.82 o 
   7  -7   3      149.67      305.43    105.54 o 
  -9  -6   3        5.14       31.37     42.57 o 
  -8  -6   3     6522.52     6684.74    217.87 o 
  -7  -6   3     2249.72     2281.50    117.63 o 
  -6  -6   3     6825.69     6931.74    270.82 o 
  -5  -6   3     1943.27     2021.59     85.16 o 
  -4  -6   3     4127.49     4180.95    229.20 o 
  -3  -6   3     1411.76     1427.29     87.32 o 
  -2  -6   3     2939.98     2851.20    149.60 o 
  -1  -6   3    12301.40    12330.48    571.69 o 
   0  -6   3       32.09      111.75     29.01 o 
   1  -6   3     2383.57     2240.74    174.39 o 
   2  -6   3       88.72      110.46     23.90 o 
   3  -6   3     3176.80     3164.59    155.04 o 
   4  -6   3       24.57       27.37     49.52 o 
   5  -6   3       11.55      -18.20     89.07 o 
   6  -6   3      488.57      531.34     66.56 o 
   7  -6   3      274.09      484.62     77.79 o 
   8  -6   3       21.95      266.20    121.67 o 
  -9  -5   3     1996.34     1993.95     89.91 o 
  -8  -5   3       78.76      139.62     27.50 o 
  -7  -5   3       62.02       88.10     22.19 o 
  -6  -5   3       20.70       45.48     27.09 o 
  -5  -5   3      235.82      188.05     34.89 o 
  -4  -5   3     1967.16     2040.99     66.85 o 
  -3  -5   3     1003.63     1000.73     65.12 o 
  -2  -5   3     1132.33     1162.30     45.31 o 
  -1  -5   3    11618.63    11545.97    390.94 o 
   0  -5   3     8095.29     7777.58    433.08 o 
   1  -5   3      882.38      877.80    125.55 o 
   2  -5   3     5478.30     4883.69    513.10 o 
   3  -5   3     1677.92     1609.26    120.73 o 
   4  -5   3     9958.24     9737.47    555.32 o 
   5  -5   3     2105.57     2407.25    105.63 o 
   6  -5   3    16929.93    16467.31    732.76 o 
   7  -5   3       64.73      162.63     91.87 o 
   8  -5   3     1744.72     1827.89    167.03 o 
   9  -5   3      156.21      293.33    185.77 o 
 -10  -4   3     3532.20     3013.19    115.30 o 
  -9  -4   3      202.99      218.49     45.27 o 
  -8  -4   3     2683.18     2500.22    105.89 o 
  -7  -4   3      413.71      487.23     36.56 o 
  -6  -4   3    15864.19    15707.34    889.26 o 
  -5  -4   3     3406.00     3534.23    138.52 o 
  -4  -4   3    37540.21    39008.38   2163.59 o 
  -3  -4   3    14010.40    14751.21    794.89 o 
  -2  -4   3    18680.89    19150.21    650.97 o 
  -1  -4   3      104.07      137.28     28.80 o 
   0  -4   3    21139.63    20593.64   1034.91 o 
   1  -4   3    27870.35    25342.43   1536.40 o 
   2  -4   3    16757.74    15254.26   1235.10 o 
   3  -4   3    23473.22    23341.17    972.29 o 
   4  -4   3     1406.20     1431.03     56.92 o 
   5  -4   3     7474.07     7317.35    216.74 o 
   6  -4   3     3935.58     3984.04    131.67 o 
   7  -4   3     5862.40     5724.19    170.15 o 
   8  -4   3      105.17       51.58     58.83 o 
   9  -4   3      558.74      730.39    204.84 o 
 -10  -3   3      119.59      259.94     56.24 o 
  -9  -3   3     6221.08     6112.51    232.23 o 
  -8  -3   3     1690.07     1787.27     66.34 o 
  -7  -3   3     4610.06     4831.09    193.59 o 
  -6  -3   3      445.41      610.49     23.38 o 
  -5  -3   3    22168.20    22507.64    974.42 o 
  -4  -3   3      790.82      773.01     41.41 o 
  -3  -3   3     1113.03     1194.78     95.32 o 
  -2  -3   3     1732.70     1943.24     86.11 o 
  -1  -3   3    18628.68    19111.35    943.23 o 
   0  -3   3     1661.87     1790.09     76.90 o 
   1  -3   3      834.91      771.94     83.91 o 
   2  -3   3     9057.68     9077.66    261.09 o 
   3  -3   3      665.93      830.08     24.46 o 
   4  -3   3     1154.05     1083.37     28.12 o 
   5  -3   3      117.10      139.80     25.80 o 
   6  -3   3      157.66      216.50     31.60 o 
   7  -3   3      804.34      753.70     42.19 o 
   8  -3   3     2639.93     2650.89    103.44 o 
   9  -3   3      754.02     1028.08    229.96 o 
 -10  -2   3       19.07       14.50     36.04 o 
  -9  -2   3      398.64      403.08     34.77 o 
  -8  -2   3     1785.49     1905.48     99.18 o 
  -7  -2   3     1129.22     1106.48     37.15 o 
  -6  -2   3     8165.85     8500.08    459.71 o 
  -5  -2   3       25.05       70.24     26.50 o 
  -4  -2   3       45.47       92.80     30.39 o 
  -3  -2   3     3601.46     3800.99    148.97 o 
  -2  -2   3    29411.44    32129.33   1846.18 o 
  -1  -2   3     7865.48     8512.81    489.92 o 
   0  -2   3    30935.52    29646.05   1894.35 o 
   1  -2   3     5078.00     4751.43    407.14 o 
   2  -2   3    11965.57    13332.53    225.98 o 
   3  -2   3      143.03      169.88      8.37 o 
   4  -2   3    29231.81    30276.89    596.92 o 
   5  -2   3    19979.47    20182.04    518.58 o 
   6  -2   3     9684.59     9488.09    130.05 o 
   7  -2   3     2588.74     2397.84     96.37 o 
   8  -2   3     1963.85     1966.35     47.76 o 
   9  -2   3     2883.69     2814.02    103.19 o 
  10  -2   3     1949.66     1909.49    557.94 o 
 -10  -1   3     2354.59     2165.45     98.66 o 
  -9  -1   3     2758.57     2730.63    111.38 o 
  -8  -1   3     3142.47     3068.08    129.72 o 
  -7  -1   3     5499.21     5513.41    216.23 o 
  -6  -1   3     9431.71     9476.84    304.19 o 
  -5  -1   3    17340.30    16392.53    987.28 o 
  -4  -1   3    19197.70    18660.65   1759.28 o 
  -3  -1   3    31017.96    31715.50   2530.80 o 
  -2  -1   3     1256.22     1350.32     78.95 o 
  -1  -1   3    40565.71    44450.84   1034.15 o 
   0  -1   3       29.24      403.19     60.89 o 
   1  -1   3    61193.53    67437.95   2434.04 o 
   2  -1   3     1253.91     1274.56     36.59 o 
   3  -1   3    49719.23    51740.70    942.57 o 
   4  -1   3     1323.77     1356.28     42.95 o 
   5  -1   3    10314.41    10530.86    141.07 o 
   6  -1   3     2987.74     2759.09     61.92 o 
   7  -1   3     5211.80     5063.20    140.43 o 
   8  -1   3       31.77       -3.83     47.75 o 
   9  -1   3      132.69      242.54     46.02 o 
  10  -1   3      827.32      815.84     75.98 o 
 -10   0   3     1668.26     1689.49     89.90 o 
  -9   0   3     2942.47     2801.61     68.50 o 
  -8   0   3       20.47      -20.21     20.21 o 
  -7   0   3    15783.97    15792.30    574.87 o 
  -6   0   3     7462.65     7312.48    220.89 o 
  -5   0   3     5876.24     5758.63    194.08 o 
  -4   0   3     2940.62     3049.89    100.70 o 
  -3   0   3       68.99      128.62     25.08 o 
  -2   0   3       32.06       70.08      9.19 o 
  -1   0   3     5318.53     5496.94    851.93 o 
   0   0   3    43695.92    34014.55   1974.40 o 
   1   0   3    29442.38    33214.75   1235.89 o 
   2   0   3     1219.63     1382.49     41.46 o 
   3   0   3      383.13      463.47     23.92 o 
   4   0   3      587.91      597.93     45.13 o 
   5   0   3     1093.39     1053.64     62.43 o 
   6   0   3     2631.30     2647.24     79.04 o 
   7   0   3      690.24      667.37     36.01 o 
   8   0   3     4982.95     4983.41    294.15 o 
   9   0   3     2306.01     2227.55     95.13 o 
  10   0   3      849.05      868.07     80.02 o 
 -10   1   3      256.96      205.72     57.14 o 
  -9   1   3     1022.66     1053.45     63.94 o 
  -8   1   3      215.24      186.51     21.02 o 
  -7   1   3      637.59      596.36     26.58 o 
  -6   1   3     4934.08     4563.86    167.00 o 
  -5   1   3      856.19      936.07     27.12 o 
  -4   1   3     5081.25     5382.38    128.32 o 
  -3   1   3     1936.02     1977.52     41.49 o 
  -2   1   3    49108.53    53133.57   1287.49 o 
  -1   1   3    15687.06    17096.20    274.89 o 
   0   1   3     4127.87     4881.55    561.11 o 
   1   1   3    14158.87    13671.88   1457.93 o 
   2   1   3     4510.89     4689.17    359.55 o 
   3   1   3    31459.80    31008.46    805.15 o 
   4   1   3      871.96      890.60     40.55 o 
   5   1   3    30429.08    28578.01   1049.73 o 
   6   1   3      126.90      121.31     64.76 o 
   7   1   3    15589.79    14605.31    866.27 o 
   8   1   3        0.96       -4.52     20.08 o 
   9   1   3     4429.32     4222.71     78.72 o 
  10   1   3      325.13      157.76     47.06 o 
  -9   2   3     8347.70     8481.84    285.34 o 
  -8   2   3        0.18       41.85     26.23 o 
  -7   2   3    10983.85    10843.37    166.83 o 
  -6   2   3     1859.03     1871.85     57.32 o 
  -5   2   3    33727.61    32602.20    547.80 o 
  -4   2   3     3639.33     3599.02     74.59 o 
  -3   2   3    56224.58    55525.48   1030.37 o 
  -2   2   3    23047.31    23474.12    296.27 o 
  -1   2   3    19620.02    20078.72    509.49 o 
   0   2   3     1137.86     1135.20     78.44 o 
   1   2   3    13227.85    14990.23    657.51 o 
   2   2   3    47447.53    49886.54   2079.30 o 
   3   2   3    10857.13    10496.69    665.37 o 
   4   2   3    24361.21    22294.20   1404.25 o 
   5   2   3      301.32      275.81     40.24 o 
   6   2   3     2790.48     2730.80    180.48 o 
   7   2   3     3319.47     3098.69    187.71 o 
   8   2   3     2218.91     2042.46    204.81 o 
   9   2   3      330.14      342.76     36.26 o 
  10   2   3        5.62       67.89     46.61 o 
  -9   3   3       45.15      -10.98     45.49 o 
  -8   3   3     5814.36     5608.14    121.25 o 
  -7   3   3     2308.11     2287.72     56.25 o 
  -6   3   3    11598.09    11388.76    272.33 o 
  -5   3   3     5966.50     5798.08    112.51 o 
  -4   3   3     1822.84     1784.38     42.01 o 
  -3   3   3     4913.85     4544.15    117.74 o 
  -2   3   3      177.13      216.22      9.38 o 
  -1   3   3     5695.00     5801.13    127.27 o 
   0   3   3        9.87       66.58     17.57 o 
   1   3   3     1807.71     2194.88    129.02 o 
   2   3   3    12163.04    13175.88    498.27 o 
   3   3   3      100.98      130.32     10.61 o 
   4   3   3     3165.17     3300.49     61.43 o 
   5   3   3     1969.97     2036.30     67.22 o 
   6   3   3     4217.02     4162.74    182.28 o 
   7   3   3     4298.99     4227.67    172.85 o 
   8   3   3       76.04      141.86     50.78 o 
   9   3   3     3749.65     3803.37     73.39 o 
  10   3   3      350.65      400.47     58.49 o 
  -8   4   3      339.98      339.51     76.42 o 
  -7   4   3      816.80      718.82     60.70 o 
  -6   4   3      389.50      325.27     31.09 o 
  -5   4   3    14670.28    14467.58    303.46 o 
  -4   4   3      833.24      825.35     19.98 o 
  -3   4   3     8106.96     7786.68     96.15 o 
  -2   4   3     3660.27     3889.16     60.54 o 
  -1   4   3    40132.26    39521.91    917.05 o 
   0   4   3      995.57      959.40    127.54 o 
   1   4   3    29591.53    32775.29   1271.66 o 
   2   4   3    14948.25    15769.45    784.32 o 
   3   4   3    17195.00    18199.23    477.04 o 
   4   4   3      263.34      294.36     15.05 o 
   5   4   3    11194.88    11363.16    257.56 o 
   6   4   3    17804.71    17967.84    379.98 o 
   7   4   3     5582.71     5498.66     89.56 o 
   8   4   3     3154.19     3158.99    116.22 o 
   9   4   3      148.30      161.66     29.34 o 
  10   4   3     1372.76     1326.41     80.70 o 
  -8   5   3     7173.44     7263.56    377.77 o 
  -7   5   3     1054.36     1005.20     71.24 o 
  -6   5   3     4476.37     4364.53    105.03 o 
  -5   5   3    15216.57    14396.19    436.61 o 
  -4   5   3    29983.92    28373.33    406.33 o 
  -3   5   3     4093.35     3974.17     64.46 o 
  -2   5   3    22123.51    21535.72    362.56 o 
  -1   5   3      298.04      352.44     43.61 o 
   0   5   3     6643.27     5850.98    822.69 o 
   1   5   3     2141.80     2257.29     57.45 o 
   2   5   3    28552.70    29911.36   1081.16 o 
   3   5   3    22482.33    23838.97    440.12 o 
   4   5   3     4632.60     4718.02    142.04 o 
   5   5   3      158.91      111.32     16.27 o 
   6   5   3     1381.69     1356.36     36.08 o 
   7   5   3      552.05      450.97     50.72 o 
   8   5   3     1065.96      971.51     33.98 o 
   9   5   3        5.36       62.28     59.57 o 
  10   5   3      454.39      576.40     67.68 o 
  -8   6   3     2060.64     2067.53    166.37 o 
  -7   6   3      818.85      918.40     81.38 o 
  -6   6   3     1272.13     1293.54     68.51 o 
  -5   6   3     1606.67     1502.78     41.84 o 
  -4   6   3      631.16      608.57     27.52 o 
  -3   6   3      138.98      169.87     18.77 o 
  -2   6   3      195.11      247.33     42.12 o 
  -1   6   3      401.82      434.73     26.15 o 
   0   6   3     1199.37     1195.38    144.35 o 
   1   6   3      373.40      411.41     58.08 o 
   2   6   3     1043.01     1142.62     48.09 o 
   3   6   3     4116.17     4120.94    171.88 o 
   4   6   3       25.08       62.72     15.36 o 
   5   6   3     1150.99     1171.03     60.21 o 
   6   6   3     1217.08     1209.71     56.85 o 
   7   6   3     3706.27     3526.45    116.92 o 
   8   6   3      145.15       63.53     46.72 o 
   9   6   3     1824.90     1832.72     67.26 o 
  10   6   3     1619.94     1494.18     82.72 o 
  -8   7   3     1081.25     1172.30    153.77 o 
  -7   7   3     1709.67     1695.89    180.26 o 
  -6   7   3     2082.99     2076.66    158.09 o 
  -5   7   3     7876.25     7647.25    289.51 o 
  -4   7   3     3134.88     3018.30     62.68 o 
  -3   7   3     3310.18     3144.24     63.01 o 
  -2   7   3     1911.92     1802.24    163.19 o 
  -1   7   3    30590.07    25105.51   3701.66 o 
   0   7   3    18210.75    16194.43   1611.88 o 
   1   7   3      263.89      341.52     60.22 o 
   2   7   3     9875.45    10720.08    346.62 o 
   3   7   3     1279.68     1309.71     60.77 o 
   4   7   3    12786.01    13271.85    264.71 o 
   5   7   3       35.10       44.08     22.28 o 
   6   7   3    12909.17    13087.71    516.30 o 
   7   7   3     1342.89     1281.08     29.36 o 
   8   7   3     1689.74     1603.11     39.98 o 
   9   7   3       59.31       36.09     34.64 o 
  -7   8   3       99.87      -69.69     88.74 o 
  -6   8   3     3315.96     3426.39    119.32 o 
  -5   8   3      975.27     1129.65     76.47 o 
  -4   8   3    20952.21    19943.82    476.44 o 
  -3   8   3     1907.78     1755.70     48.22 o 
  -2   8   3     3047.13     3025.92    212.43 o 
  -1   8   3     2361.48     2268.28    199.02 o 
   0   8   3     6176.69     5658.73    545.65 o 
   1   8   3      380.12      381.70     48.80 o 
   2   8   3       40.26       58.18     26.95 o 
   3   8   3     6031.63     6374.28    191.79 o 
   4   8   3      569.48      617.12     29.96 o 
   5   8   3      348.43      357.29     21.01 o 
   6   8   3        4.06       45.10     23.54 o 
   7   8   3      283.37      267.24     19.36 o 
   8   8   3       67.61       13.81     43.59 o 
   9   8   3      188.36      137.59     50.42 o 
  -7   9   3     1111.74      813.66    122.61 o 
  -6   9   3      198.01      356.30    108.24 o 
  -5   9   3      479.42      674.80     89.87 o 
  -4   9   3     1672.26     1693.86    144.28 o 
  -3   9   3      260.96      272.25     32.11 o 
  -2   9   3     2012.41     1873.22     53.40 o 
  -1   9   3      580.39      616.40     33.10 o 
   0   9   3     1148.87      998.44     59.18 o 
   1   9   3      583.48      523.12     30.80 o 
   2   9   3     1264.11     1207.94     40.69 o 
   3   9   3     8147.80     8369.66    172.86 o 
   4   9   3     2551.03     2567.27     65.01 o 
   5   9   3      509.98      573.43     47.62 o 
   7   9   3     1960.71     1803.02    114.66 o 
   8   9   3     2544.45     2358.89     98.89 o 
  -6  10   3     3530.55     3715.26    172.27 o 
  -5  10   3      110.77       61.17     71.93 o 
  -4  10   3     4144.29     3844.16     93.35 o 
  -3  10   3     1167.64     1152.97     48.17 o 
  -2  10   3     9541.57     8657.52    433.69 o 
  -1  10   3      471.41      414.27    119.90 o 
   0  10   3    10799.92    10073.33    193.18 o 
   1  10   3      313.30      297.25     31.37 o 
   2  10   3     1373.40     1388.81     69.05 o 
   3  10   3     1925.13     1857.20    106.51 o 
   4  10   3     7580.05     7562.66    552.46 o 
   5  10   3     2514.39     2624.35    100.25 o 
  -5  11   3     1669.85     1841.69    138.32 o 
  -4  11   3     1236.08     1355.97     60.63 o 
  -3  11   3     3955.82     3675.19     91.77 o 
  -2  11   3      317.84      339.67     40.36 o 
  -1  11   3     2018.44     2116.67    167.27 o 
   0  11   3      204.18      152.47     33.37 o 
   1  11   3      657.40      755.89     41.08 o 
   2  11   3      125.91      101.03     31.68 o 
   3  11   3      683.27      685.20     97.38 o 
   4  11   3      929.80      899.05     99.52 o 
   5  11   3      154.05      148.35     56.02 o 
  -3  12   3      124.57      210.66    147.67 o 
  -2  12   3     1613.72     1487.23     61.08 o 
  -1  12   3        0.98      -30.66     80.11 o 
   0  12   3      207.61      100.32     33.31 o 
   1  12   3      987.70      856.41    202.18 o 
   2  12   3     3073.08     2876.98     79.19 o 
   3  12   3      274.57      311.13     42.49 o 
   4  12   3     1324.07     1385.13     90.34 o 
   5  12   3       94.33      -25.36     37.71 o 
  -1  13   3     2500.83     2340.38     76.70 o 
   0  13   3     1683.18     1654.44    100.21 o 
   1  13   3     1363.65     1274.50     64.43 o 
   2  13   3       38.20      213.14     84.25 o 
   3  13   3     1892.41     1788.46     97.98 o 
  -2 -12   4      725.17      876.10     96.82 o 
  -1 -12   4      353.74      390.38     85.83 o 
   0 -12   4       66.98       56.69     66.33 o 
  -5 -11   4      596.96      718.51    108.47 o 
  -4 -11   4        5.14       20.84     74.39 o 
  -3 -11   4      124.21      121.45     63.86 o 
  -2 -11   4     2739.79     3207.01    130.97 o 
  -1 -11   4       23.18       23.53     56.24 o 
   0 -11   4      601.48      671.01     76.87 o 
   1 -11   4     1919.76     1977.27    217.37 o 
   2 -11   4      630.59      722.76    136.71 o 
   3 -11   4      261.24      443.48     85.16 o 
  -6 -10   4      194.19      261.51     95.01 o 
  -5 -10   4     7365.00     8285.05    259.17 o 
  -4 -10   4       21.48      -46.43     46.43 o 
  -3 -10   4     3828.53     3879.82    413.71 o 
  -2 -10   4      424.11      325.07    138.61 o 
  -1 -10   4     5621.57     5602.73    842.42 o 
   0 -10   4       52.52       61.50     43.52 o 
   1 -10   4     2660.13     2675.03    168.24 o 
   2 -10   4     4601.33     4303.74    384.07 o 
   3 -10   4     1170.76     1171.77     60.60 o 
   4 -10   4      594.35      795.83    108.70 o 
  -7  -9   4     1466.89     1280.26     74.65 o 
  -6  -9   4     2392.42     2430.99    276.16 o 
  -5  -9   4      783.33      773.41     71.65 o 
  -4  -9   4     1708.10     1676.35     69.76 o 
  -3  -9   4      308.05      292.43     97.82 o 
  -2  -9   4       97.98      165.88     46.36 o 
  -1  -9   4        0.08       14.51     38.20 o 
   0  -9   4     2063.66     2052.09    211.27 o 
   1  -9   4      682.97      611.95     31.66 o 
   2  -9   4     1028.66     1109.21    206.26 o 
   3  -9   4        0.89       18.14     32.27 o 
   4  -9   4       93.68       70.02    149.91 o 
   5  -9   4       21.76       62.97     65.21 o 
   6  -9   4      962.17     1075.19    128.88 o 
  -8  -8   4       10.90      -42.35     42.35 o 
  -7  -8   4     1829.13     1662.70     82.73 o 
  -6  -8   4       14.73       -8.88     32.66 o 
  -5  -8   4     1134.61     1227.12     78.84 o 
  -4  -8   4       28.45       12.42     88.85 o 
  -3  -8   4     2691.60     2745.43    224.52 o 
  -2  -8   4     5003.42     5054.38    464.03 o 
  -1  -8   4    10636.69    10675.01    572.61 o 
   0  -8   4       89.43      138.74     26.59 o 
   1  -8   4     1655.52     1736.05     98.77 o 
   2  -8   4      286.72      275.32     35.74 o 
   3  -8   4     7994.75     8039.93    395.87 o 
   4  -8   4      604.05      698.24     77.66 o 
   5  -8   4     4338.83     4359.23    282.51 o 
   6  -8   4     2477.65     2875.52    149.35 o 
  -8  -7   4      474.82      462.78     65.89 o 
  -7  -7   4     3053.47     2865.06     88.64 o 
  -6  -7   4     6040.88     5854.11    120.05 o 
  -5  -7   4     9615.74     9882.50    538.58 o 
  -4  -7   4     3791.27     3944.03    269.30 o 
  -3  -7   4     6030.02     6192.40    446.67 o 
  -2  -7   4    13447.27    13512.60    886.81 o 
  -1  -7   4     3393.18     3408.23    152.81 o 
   0  -7   4     4442.34     4386.56    204.07 o 
   1  -7   4      422.31      517.39     49.86 o 
   2  -7   4    10574.96    10494.38    548.15 o 
   3  -7   4      288.69      247.80     24.81 o 
   4  -7   4     4482.92     4355.14    447.54 o 
   5  -7   4      497.30      539.78    100.18 o 
   6  -7   4     1050.28     1170.25     86.29 o 
   7  -7   4      211.09      140.95     98.38 o 
  -9  -6   4      132.06      156.19     57.81 o 
  -8  -6   4     5485.48     5587.49    165.99 o 
  -7  -6   4       49.93      119.73     38.94 o 
  -6  -6   4     5751.50     5800.39     83.30 o 
  -5  -6   4     2033.79     2024.50     90.49 o 
  -4  -6   4     1131.13     1098.31    106.00 o 
  -3  -6   4     5137.63     5359.60    379.02 o 
  -2  -6   4      629.60      678.14    107.38 o 
  -1  -6   4     4188.45     4165.73    150.60 o 
   0  -6   4     1367.70     1424.07     56.19 o 
   1  -6   4       47.69       61.52     18.16 o 
   2  -6   4     3364.21     3494.37    213.56 o 
   3  -6   4      770.13      814.95     64.64 o 
   4  -6   4      310.95      317.85     46.95 o 
   5  -6   4       34.63      -12.29     82.24 o 
   6  -6   4     1821.33     1952.83     88.76 o 
   7  -6   4     4076.43     4314.81    187.12 o 
   8  -6   4      250.20      302.75    143.64 o 
  -9  -5   4        1.46      -27.79     41.23 o 
  -8  -5   4       13.26       12.16     33.73 o 
  -7  -5   4      379.90      387.19     30.13 o 
  -6  -5   4     3202.93     3297.00    109.76 o 
  -5  -5   4     4525.18     4439.13    214.16 o 
  -4  -5   4      185.82      173.29     24.19 o 
  -3  -5   4    11958.64    12319.24    484.33 o 
  -2  -5   4     9398.89     9473.35    527.01 o 
  -1  -5   4    32076.61    31425.87   1288.51 o 
   0  -5   4     2912.54     2965.36    243.39 o 
   1  -5   4     7015.51     7037.97    473.96 o 
   2  -5   4     8236.34     7699.73    639.29 o 
   3  -5   4     7137.63     7075.06    436.13 o 
   4  -5   4     8751.60     8401.87    760.78 o 
   5  -5   4      325.44      293.54     40.26 o 
   6  -5   4    12153.48    12367.05    671.45 o 
   7  -5   4      326.30      369.24    207.40 o 
   8  -5   4     3197.54     3470.13    196.26 o 
 -10  -4   4     1644.42     1497.78     84.29 o 
  -9  -4   4      422.04      355.65     54.01 o 
  -8  -4   4    10424.57    10152.43    390.59 o 
  -7  -4   4      119.36      184.91     41.40 o 
  -6  -4   4     7675.82     7630.55    380.04 o 
  -5  -4   4      921.55     1019.64     36.94 o 
  -4  -4   4    49931.09    51464.59   2235.55 o 
  -3  -4   4       97.40      157.70     40.53 o 
  -2  -4   4    15203.04    15039.58    758.28 o 
  -1  -4   4     5269.99     5405.29    282.42 o 
   0  -4   4    11690.74    11474.84    594.83 o 
   1  -4   4      106.04      142.12     27.68 o 
   2  -4   4    10535.03    10568.16    781.10 o 
   3  -4   4    26037.73    25382.16   1124.58 o 
   4  -4   4      200.57      181.80     34.24 o 
   5  -4   4       51.25       78.41     28.46 o 
   6  -4   4       43.78        4.62     38.31 o 
   7  -4   4     3652.76     3684.21    149.61 o 
   8  -4   4       10.60        2.83     54.83 o 
   9  -4   4      100.69      356.07    198.31 o 
 -10  -3   4       93.22      105.99     57.59 o 
  -9  -3   4     1521.33     1730.26     79.81 o 
  -8  -3   4     3934.89     3878.56    156.71 o 
  -7  -3   4     9187.68     9717.17    403.36 o 
  -6  -3   4       73.13      116.94     28.37 o 
  -5  -3   4     1159.37     1281.57     59.98 o 
  -4  -3   4     2437.28     2433.96    112.64 o 
  -3  -3   4      270.86      343.33     39.37 o 
  -2  -3   4     1245.16     1349.37     89.79 o 
  -1  -3   4      656.99      762.53     70.09 o 
   0  -3   4     6136.98     6116.61    351.55 o 
   1  -3   4    10168.71     8978.90    881.69 o 
   2  -3   4      973.86     1011.18     57.10 o 
   3  -3   4     4072.15     4400.96     85.93 o 
   4  -3   4       76.56       87.47     23.09 o 
   5  -3   4     2193.31     2290.56     70.35 o 
   6  -3   4     2507.28     2585.91    106.65 o 
   7  -3   4     5867.66     5703.56    107.25 o 
   8  -3   4     1834.68     1659.53     60.34 o 
   9  -3   4      346.84      331.67     71.20 o 
 -10  -2   4      455.71      360.59     62.97 o 
  -9  -2   4      233.53      262.35     50.53 o 
  -8  -2   4        6.33       20.88     25.02 o 
  -7  -2   4      664.72      680.89     59.33 o 
  -6  -2   4    12143.37    11705.79    871.72 o 
  -5  -2   4     2263.26     2182.35    151.32 o 
  -4  -2   4    16838.51    17440.13    937.60 o 
  -3  -2   4     1466.09     1537.20     50.37 o 
  -2  -2   4    40218.35    43439.68   1526.94 o 
  -1  -2   4    16995.78    18120.31    932.35 o 
   0  -2   4    72759.84    69521.62   5277.95 o 
   1  -2   4     1622.64     1736.30    152.63 o 
   2  -2   4    14524.31    15646.66    467.08 o 
   3  -2   4       14.87       83.02     11.33 o 
   4  -2   4    25715.29    26425.22    867.47 o 
   5  -2   4     3956.73     4077.60     97.60 o 
   6  -2   4     8972.56     8970.16    211.42 o 
   7  -2   4     7733.14     7657.66    165.13 o 
   8  -2   4     1070.68     1112.58     62.36 o 
   9  -2   4      460.19      465.14    209.65 o 
  10  -2   4      974.81     1009.10    160.15 o 
 -10  -1   4     2629.73     2389.69     72.38 o 
  -9  -1   4     5075.86     4993.15    174.76 o 
  -8  -1   4     4510.29     4628.83    235.91 o 
  -7  -1   4     2998.01     2994.35    155.07 o 
  -6  -1   4     7961.30     7969.59    317.30 o 
  -5  -1   4    18169.72    17417.43   1304.96 o 
  -4  -1   4    44209.70    44151.38   3364.95 o 
  -3  -1   4    32870.87    34426.77   2189.68 o 
  -2  -1   4      194.14      238.19     36.91 o 
  -1  -1   4     7734.36     8092.72    228.41 o 
   0  -1   4    13121.07    11480.39    526.75 o 
   1  -1   4    31645.22    32874.28   1582.40 o 
   2  -1   4     2543.40     2599.91     71.57 o 
   3  -1   4    10878.75    11226.11    187.25 o 
   4  -1   4     3216.19     3325.36     88.93 o 
   5  -1   4      117.53      135.25     14.54 o 
   6  -1   4       58.37       72.43     15.88 o 
   7  -1   4     1555.40     1504.00     63.40 o 
   8  -1   4     1167.25     1164.30     60.54 o 
   9  -1   4      902.09      981.79     36.60 o 
  10  -1   4       55.02       18.55    126.94 o 
 -10   0   4       17.41       41.90     60.50 o 
  -9   0   4     1205.69     1114.50     46.01 o 
  -8   0   4     1146.98     1151.66     38.47 o 
  -7   0   4     5977.43     6025.61    141.42 o 
  -6   0   4      111.65      166.31     18.62 o 
  -5   0   4      402.71      481.71     28.64 o 
  -4   0   4      484.84      450.39     27.10 o 
  -3   0   4       11.15       24.44     12.15 o 
  -2   0   4    12240.96    13560.73   1010.86 o 
  -1   0   4     5376.38     5809.93    490.77 o 
   0   0   4     4234.36     3516.88     94.33 o 
   1   0   4    24590.88    25972.94   1276.86 o 
   2   0   4     8090.83     8268.59    324.83 o 
   3   0   4     9166.40     9451.98    206.04 o 
   4   0   4     6956.99     7149.09    223.68 o 
   5   0   4      414.22      373.41     20.67 o 
   6   0   4     5817.44     5627.55    223.16 o 
   7   0   4      801.29      737.31     37.62 o 
   8   0   4     8312.61     8190.91    361.46 o 
   9   0   4      935.35      837.84     97.74 o 
  10   0   4     2205.70     2028.79     95.52 o 
  -9   1   4        2.63      -18.86     54.87 o 
  -8   1   4     2081.36     1880.00     87.80 o 
  -7   1   4      187.46      240.27     37.12 o 
  -6   1   4    13268.83    12927.20    321.12 o 
  -5   1   4    19491.81    19707.67    316.00 o 
  -4   1   4    10714.70    10771.66    268.67 o 
  -3   1   4       76.54      132.39      8.47 o 
  -2   1   4    81172.55    89841.77   2505.80 o 
  -1   1   4    46566.54    52702.30   3324.32 o 
   0   1   4    46541.28    42317.83   4283.47 o 
   1   1   4    33263.03    32728.67   2543.46 o 
   2   1   4     5420.93     5741.67    418.47 o 
   3   1   4    15456.81    14895.20    801.95 o 
   4   1   4    24732.49    24870.67    477.01 o 
   5   1   4    28769.54    28215.75    575.20 o 
   6   1   4     2858.80     2662.04    103.40 o 
   7   1   4     6731.03     6542.26    272.19 o 
   8   1   4      685.19      668.72    116.40 o 
   9   1   4     2213.43     2132.97    119.27 o 
  10   1   4      120.53      170.98     56.69 o 
  -9   2   4     5884.53     5605.45    127.83 o 
  -8   2   4        9.15       70.53     24.81 o 
  -7   2   4    13421.96    13099.26    321.50 o 
  -6   2   4      402.05      346.69     34.12 o 
  -5   2   4    33435.36    32615.90    456.73 o 
  -4   2   4     1812.97     1818.64     37.31 o 
  -3   2   4    38171.25    37927.54    474.65 o 
  -2   2   4      871.49      969.46     19.59 o 
  -1   2   4     9062.47     9337.31    283.82 o 
   0   2   4     3310.77     3578.93    457.02 o 
   1   2   4    10978.10    11367.78    640.95 o 
   2   2   4     2980.28     3126.57    180.79 o 
   3   2   4      738.91      753.01     59.10 o 
   4   2   4     9056.37     8819.93    665.76 o 
   5   2   4      113.68      148.09     26.36 o 
   6   2   4      230.84      214.03     20.31 o 
   7   2   4      530.69      446.56     68.42 o 
   8   2   4      194.23      177.63     67.68 o 
   9   2   4        7.50       23.67     32.98 o 
  10   2   4      786.95      800.37     72.84 o 
  -9   3   4      223.18      360.34     61.18 o 
  -8   3   4      373.77      441.26     39.94 o 
  -7   3   4     1886.48     1830.31     56.01 o 
  -6   3   4     3343.26     3345.71     47.90 o 
  -5   3   4      641.49      614.18     23.55 o 
  -4   3   4     1696.23     1646.75     42.71 o 
  -3   3   4     1313.20     1281.45     31.62 o 
  -2   3   4     7927.15     8153.04    188.22 o 
  -1   3   4     2379.20     2540.83     93.24 o 
   0   3   4     8570.26     7786.98    704.26 o 
   1   3   4     5502.41     6125.43    167.15 o 
   2   3   4    38583.36    40312.43   1276.43 o 
   3   3   4    16941.45    16981.73    501.78 o 
   4   3   4     4512.41     4654.06    122.99 o 
   5   3   4      518.15      540.87     54.38 o 
   6   3   4     3979.10     3907.87    209.54 o 
   7   3   4     7045.18     6684.58    284.18 o 
   8   3   4     5130.27     4983.41    212.92 o 
   9   3   4     4802.70     4666.45    228.81 o 
  10   3   4       85.38      124.36     48.63 o 
  -8   4   4     4122.05     3667.08    150.78 o 
  -7   4   4     5194.30     5036.64     95.37 o 
  -6   4   4      551.85      413.23     28.41 o 
  -5   4   4    22603.18    22385.40    287.17 o 
  -4   4   4     4142.99     4140.76    133.18 o 
  -3   4   4    29245.26    28704.33    550.40 o 
  -2   4   4     9252.41     9656.99    180.60 o 
  -1   4   4    81977.39    81684.12   2465.14 o 
   0   4   4        1.64       67.06     47.26 o 
   1   4   4    24265.86    26474.13   1008.18 o 
   2   4   4       12.81       54.44     13.80 o 
   3   4   4    28396.67    30272.41    830.77 o 
   4   4   4     5464.85     5657.64     94.80 o 
   5   4   4     9938.31     9907.01    273.04 o 
   6   4   4     5124.90     5062.99    143.82 o 
   7   4   4     1888.88     1907.88     40.94 o 
   8   4   4     1696.42     1700.96     69.55 o 
   9   4   4     1327.22     1290.30     45.47 o 
  10   4   4      439.79      386.36     59.39 o 
  -8   5   4     6702.67     6914.19    235.56 o 
  -7   5   4     3697.24     3803.79    111.51 o 
  -6   5   4     5235.83     5511.41    217.67 o 
  -5   5   4     4546.39     4448.06    142.58 o 
  -4   5   4    14512.70    13907.21    254.86 o 
  -3   5   4    14831.72    14279.84    207.52 o 
  -2   5   4    16635.09    16371.49    219.87 o 
  -1   5   4      350.37      297.59     37.80 o 
   0   5   4       92.13      114.37     14.30 o 
   1   5   4     3875.54     4194.75    126.25 o 
   2   5   4     2478.75     2695.58    136.66 o 
   3   5   4     4435.58     4654.42    132.55 o 
   4   5   4     1109.91     1238.40     38.37 o 
   5   5   4      573.36      613.76     16.86 o 
   6   5   4     1093.70     1144.29     42.65 o 
   7   5   4     1068.18     1125.67     53.22 o 
   8   5   4      165.36      174.65     25.11 o 
   9   5   4       28.93      -20.89     98.37 o 
  10   5   4     1238.56     1195.44     75.99 o 
  -8   6   4      329.51      538.51    121.01 o 
  -7   6   4      666.91      736.77     76.33 o 
  -6   6   4      798.41      809.36     65.90 o 
  -5   6   4       21.81       11.85     49.06 o 
  -4   6   4     3318.20     3242.52     96.95 o 
  -3   6   4     8878.61     8589.18    316.56 o 
  -2   6   4      250.29      227.95     19.22 o 
  -1   6   4     3975.13     3724.37    201.51 o 
   0   6   4    20635.16    16259.49   2203.96 o 
   1   6   4    13354.31    14540.30    267.03 o 
   2   6   4     2888.52     3100.99    135.48 o 
   3   6   4    19983.37    20144.72    637.15 o 
   4   6   4      560.08      537.28     25.95 o 
   5   6   4     2046.73     2161.93     53.02 o 
   6   6   4        1.77      -11.78     11.78 o 
   7   6   4    10247.79    10280.93    267.78 o 
   8   6   4      997.57     1005.17     33.43 o 
   9   6   4     1426.71     1462.41     58.95 o 
  10   6   4      400.94      297.38     64.54 o 
  -8   7   4       58.76       10.76    121.67 o 
  -7   7   4     4761.08     4732.06    142.38 o 
  -6   7   4      729.45      758.76     78.45 o 
  -5   7   4    10401.85     9997.80    248.63 o 
  -4   7   4     8487.57     8349.30    232.13 o 
  -3   7   4    16255.36    15527.78    239.17 o 
  -2   7   4     6170.45     5998.82    225.56 o 
  -1   7   4    18588.25    16955.80   1753.25 o 
   0   7   4    20288.10    18271.42   1724.21 o 
   1   7   4    13013.64    13275.49    407.51 o 
   2   7   4     5182.66     5600.91    116.21 o 
   3   7   4      173.27      162.06     11.80 o 
   4   7   4     9339.47     9583.50    237.17 o 
   5   7   4     2187.56     2201.03     67.03 o 
   6   7   4     4774.27     4766.37    201.86 o 
   7   7   4     1018.19     1043.79     30.47 o 
   8   7   4     1949.18     1830.90     60.26 o 
   9   7   4      181.96      223.19     50.42 o 
  -7   8   4      784.06     1047.58    136.49 o 
  -6   8   4     2682.81     2861.71    135.46 o 
  -5   8   4      285.70      231.71     36.42 o 
  -4   8   4    13253.77    12790.52    270.77 o 
  -3   8   4     1400.47     1276.42     41.89 o 
  -2   8   4     4294.99     4168.48    284.50 o 
  -1   8   4       59.58       56.36     19.33 o 
   0   8   4       17.46       76.21     20.01 o 
   1   8   4        6.99      -15.87     15.87 o 
   2   8   4     2015.76     2056.68    133.56 o 
   3   8   4      413.08      418.77     21.11 o 
   4   8   4     5871.34     6219.54    147.85 o 
   5   8   4      301.59      341.69     28.68 o 
   6   8   4      801.36      761.29     40.70 o 
   7   8   4      312.91      296.59     62.86 o 
   8   8   4      497.79      500.25     47.31 o 
   9   8   4       50.33       77.08     45.49 o 
  -7   9   4      376.62      491.90    118.10 o 
  -6   9   4       60.81      198.09     96.58 o 
  -5   9   4      495.61      303.22     71.04 o 
  -4   9   4        3.00       36.69     83.24 o 
  -3   9   4     3482.24     3311.02     78.97 o 
  -2   9   4      910.21      809.91     37.67 o 
  -1   9   4     7352.68     7032.86    190.90 o 
   0   9   4      966.52      938.27     39.34 o 
   1   9   4    10560.65     9833.54    302.11 o 
   2   9   4      855.30      840.43     37.78 o 
   3   9   4     5290.79     5448.15    111.25 o 
   4   9   4     3480.41     3594.54     79.31 o 
   5   9   4     2964.23     3054.51     76.72 o 
   6   9   4     2144.71     2293.07    101.13 o 
   7   9   4      145.15      134.77     55.80 o 
   8   9   4     2626.71     2362.31     92.17 o 
  -6  10   4     4664.93     4721.54    191.85 o 
  -5  10   4        7.86      -26.22     76.86 o 
  -4  10   4     8550.98     8295.09    168.23 o 
  -3  10   4      434.21      642.70    103.54 o 
  -2  10   4     8060.34     7769.75    155.04 o 
  -1  10   4     1063.70      959.74     54.02 o 
   0  10   4    20684.39    19848.04    471.31 o 
   1  10   4      665.33      631.36     36.83 o 
   2  10   4     1022.50      960.54     86.97 o 
   3  10   4       51.06       24.86     53.67 o 
   4  10   4     3937.78     3937.86    147.76 o 
   5  10   4      939.45     1083.32     51.07 o 
  -5  11   4     1794.26     2286.11    146.85 o 
  -4  11   4      354.74      349.09     44.03 o 
  -3  11   4     3124.70     3026.88     80.76 o 
  -2  11   4      507.00      600.71     40.97 o 
  -1  11   4       50.39       13.75     27.98 o 
   0  11   4      159.15      122.53     33.15 o 
   1  11   4      204.32      133.68     30.21 o 
   2  11   4       21.41      -10.26     26.13 o 
   3  11   4     1083.67     1033.27     46.39 o 
   4  11   4       68.76       16.23     66.33 o 
   5  11   4      286.85       95.46     54.68 o 
  -3  12   4     1282.31     1195.17     89.44 o 
  -2  12   4     2977.89     2756.95    143.99 o 
  -1  12   4       16.43      -17.49     39.44 o 
   0  12   4     4744.88     4597.28    144.07 o 
   1  12   4     1829.13     1795.22     61.99 o 
   2  12   4     3006.10     2979.98    111.81 o 
   3  12   4       47.96       51.22     36.27 o 
   4  12   4     4272.65     4363.06    337.12 o 
   5  12   4        2.54      116.52     63.19 o 
  -1  13   4     1751.40     1781.41     66.79 o 
   0  13   4      788.50      919.15    149.61 o 
   1  13   4     2635.07     2692.90    184.56 o 
   2  13   4     1063.78      983.47     55.16 o 
   3  13   4      249.55      210.29     54.23 o 
  -4 -11   5     2302.55     2561.82    138.13 o 
  -3 -11   5      631.20      684.46     89.42 o 
  -2 -11   5     3823.82     4491.24    163.32 o 
  -1 -11   5      885.90      947.20     84.05 o 
   0 -11   5     2925.54     3405.41    134.57 o 
   1 -11   5      544.67      582.47     80.46 o 
   2 -11   5     2130.55     2337.52    132.74 o 
  -6 -10   5      241.30      176.60     65.21 o 
  -5 -10   5     6504.83     7169.38    242.93 o 
  -4 -10   5      621.94      634.26     93.68 o 
  -3 -10   5     6800.86     6826.48    210.64 o 
  -2 -10   5      204.01      147.67    119.89 o 
  -1 -10   5     3070.15     3027.38    279.25 o 
   0 -10   5      500.98      555.61     79.00 o 
   1 -10   5     3631.67     3780.78    342.70 o 
   2 -10   5     1581.37     1555.20    191.12 o 
   3 -10   5      280.09      226.56     84.71 o 
   4 -10   5      307.80      302.75     94.57 o 
  -7  -9   5     1237.55     1199.24     84.96 o 
  -6  -9   5      201.64      216.34     49.05 o 
  -5  -9   5      173.42      170.96    111.44 o 
  -4  -9   5      163.94      176.68     85.80 o 
  -3  -9   5     3541.06     3392.84    234.90 o 
  -2  -9   5      142.65      211.50     49.08 o 
  -1  -9   5      831.78      944.18    245.21 o 
   0  -9   5      763.41      843.73     99.74 o 
   1  -9   5      507.21      492.74     41.92 o 
   2  -9   5     2069.48     2326.72    292.66 o 
   3  -9   5       97.39       57.59    237.64 o 
   4  -9   5      915.81     1001.23     97.28 o 
   5  -9   5      203.56      181.06     89.41 o 
  -8  -8   5      330.23      192.72     62.52 o 
  -7  -8   5      385.50      228.14     51.32 o 
  -6  -8   5      240.31      201.29     42.55 o 
  -5  -8   5     9115.50     9079.79    343.11 o 
  -4  -8   5     1493.84     1476.61    110.72 o 
  -3  -8   5     2239.43     2170.77    180.44 o 
  -2  -8   5     2505.87     2507.04    161.28 o 
  -1  -8   5    22873.18    22997.51   1634.72 o 
   0  -8   5     1725.18     1750.04    150.46 o 
   1  -8   5     3492.05     3552.76    265.51 o 
   2  -8   5       94.94      145.15     70.39 o 
   3  -8   5     7233.94     7318.46    679.47 o 
   4  -8   5      253.93      285.03     69.94 o 
   5  -8   5     4893.24     5153.68    184.93 o 
   6  -8   5     2812.39     3093.54    158.56 o 
  -8  -7   5     1513.71     1391.48     88.77 o 
  -7  -7   5     4031.53     3841.80    112.53 o 
  -6  -7   5      721.77      654.69     57.83 o 
  -5  -7   5    12134.52    12276.50    822.51 o 
  -4  -7   5    14522.14    14526.09    822.09 o 
  -3  -7   5     7348.60     7350.94    565.43 o 
  -2  -7   5      494.65      577.25     57.76 o 
  -1  -7   5     4769.15     4835.27    398.39 o 
   0  -7   5     5599.48     5534.55    293.28 o 
   1  -7   5     2707.99     2824.77    219.75 o 
   2  -7   5     1891.70     1884.40     91.41 o 
   3  -7   5     3139.86     3299.67    256.32 o 
   4  -7   5      279.54      244.67     63.82 o 
   5  -7   5      254.88      301.91    184.09 o 
   6  -7   5       89.46      205.26    100.61 o 
   7  -7   5      932.97     1083.04    142.55 o 
  -9  -6   5        2.28       95.68     60.28 o 
  -8  -6   5     1414.02     1403.11    146.95 o 
  -7  -6   5       54.36       76.25     27.04 o 
  -6  -6   5     2051.49     2056.28     44.85 o 
  -5  -6   5       17.93       26.04     50.27 o 
  -4  -6   5       54.35      127.03     33.57 o 
  -3  -6   5     1367.87     1444.74    167.83 o 
  -2  -6   5        2.24       35.78     30.62 o 
  -1  -6   5     2657.12     2640.12    121.01 o 
   0  -6   5     3697.80     3687.07    263.09 o 
   1  -6   5     1421.64     1502.77    185.59 o 
   2  -6   5     3005.80     3046.59    318.34 o 
   3  -6   5     6145.33     6016.49    490.79 o 
   4  -6   5     1175.39     1293.12     70.31 o 
   5  -6   5      670.61      690.04     67.80 o 
   6  -6   5      267.64      204.28    119.22 o 
   7  -6   5     4526.28     4586.40    198.59 o 
   8  -6   5       32.92        4.71    117.64 o 
  -9  -5   5      256.69      315.75     64.54 o 
  -8  -5   5      495.74      534.43     41.31 o 
  -7  -5   5     6388.44     6351.42    297.34 o 
  -6  -5   5     4531.06     4674.17    134.84 o 
  -5  -5   5     8421.50     8311.35    241.84 o 
  -4  -5   5      606.51      585.33     52.57 o 
  -3  -5   5    22978.96    23393.35   1114.14 o 
  -2  -5   5     2797.70     2832.49    167.93 o 
  -1  -5   5    44026.01    44502.78   2364.64 o 
   0  -5   5    14119.40    13688.96   1031.18 o 
   1  -5   5     6260.18     6097.79    463.59 o 
   2  -5   5      687.19      650.46     85.31 o 
   3  -5   5    12800.57    12211.93   1201.17 o 
   4  -5   5    15652.96    14144.03   1464.10 o 
   5  -5   5      411.03      416.94     64.57 o 
   6  -5   5     3262.70     3397.31    102.24 o 
   7  -5   5       23.80      117.24     63.30 o 
   8  -5   5     1475.42     1396.62    175.08 o 
  -9  -4   5       90.69      168.96     50.19 o 
  -8  -4   5     6448.31     6283.41    169.35 o 
  -7  -4   5     2048.63     2085.31     73.77 o 
  -6  -4   5    11637.10    12012.24    507.17 o 
  -5  -4   5       18.72      -16.22     16.22 o 
  -4  -4   5    32764.85    33857.53   1266.81 o 
  -3  -4   5     1202.31     1265.44     61.21 o 
  -2  -4   5     9411.29     9662.69    682.28 o 
  -1  -4   5       47.47       41.98     11.47 o 
   0  -4   5     8847.44     8660.49    497.34 o 
   1  -4   5       72.01       35.34     36.42 o 
   2  -4   5      212.12      254.62     23.11 o 
   3  -4   5     2411.37     2483.26    185.59 o 
   4  -4   5      256.17      184.87     86.31 o 
   5  -4   5      363.40      348.76     37.20 o 
   6  -4   5      341.07      358.54     45.26 o 
   7  -4   5        0.76       32.60     34.27 o 
   8  -4   5      130.19      -30.03    125.49 o 
   9  -4   5       33.60      145.43    227.44 o 
 -10  -3   5      106.41      230.13     58.26 o 
  -9  -3   5        4.66      -32.49     32.49 o 
  -8  -3   5      706.04      718.65     36.10 o 
  -7  -3   5     4411.44     4612.75    142.15 o 
  -6  -3   5     2692.20     2793.84    176.69 o 
  -5  -3   5      684.32      637.66     29.88 o 
  -4  -3   5      950.90      891.99     47.58 o 
  -3  -3   5     4552.07     4612.52    147.15 o 
  -2  -3   5    16530.23    17771.88   1090.11 o 
  -1  -3   5     8073.30     8705.94    295.87 o 
   0  -3   5    12411.83    12261.04    748.05 o 
   1  -3   5    31428.23    28039.51   2435.11 o 
   2  -3   5     5420.27     5368.33    361.78 o 
   3  -3   5    15929.87    16831.72    710.36 o 
   4  -3   5      147.72      185.66     20.25 o 
   5  -3   5     2873.65     2958.27    106.41 o 
   6  -3   5      931.49      977.94     41.40 o 
   7  -3   5     9856.26     9755.23    274.40 o 
   8  -3   5     4676.54     4403.44    103.55 o 
   9  -3   5       88.57      182.52    199.54 o 
 -10  -2   5      104.23      114.51     51.31 o 
  -9  -2   5     1004.27      927.52     64.78 o 
  -8  -2   5     3148.60     3014.56     67.43 o 
  -7  -2   5     3999.25     4095.44    189.36 o 
  -6  -2   5     7252.90     7296.12    413.25 o 
  -5  -2   5       72.22      105.00     23.45 o 
  -4  -2   5    36776.11    38922.27   1366.66 o 
  -3  -2   5    28845.35    30446.88   1702.98 o 
  -2  -2   5    52323.62    53283.82   1119.26 o 
  -1  -2   5      815.37      953.03     31.43 o 
   0  -2   5    56388.41    52550.07   3714.00 o 
   1  -2   5     8693.87     8238.33    893.90 o 
   2  -2   5     9969.00     9999.56    327.72 o 
   3  -2   5     1571.11     1561.56     42.94 o 
   4  -2   5    21980.05    23279.40    500.85 o 
   5  -2   5     2801.86     2983.90     69.76 o 
   6  -2   5      632.62      689.39     26.96 o 
   7  -2   5     2958.36     2986.00     70.70 o 
   8  -2   5     1822.03     1876.78     62.39 o 
   9  -2   5      600.78      617.61    225.01 o 
 -10  -1   5     3519.10     3089.90    116.42 o 
  -9  -1   5      857.39      815.51     43.13 o 
  -8  -1   5     5271.54     5098.13    136.52 o 
  -7  -1   5     7279.75     7520.60    238.60 o 
  -6  -1   5     8836.34     9088.96    674.07 o 
  -5  -1   5     4011.90     4369.62    304.34 o 
  -4  -1   5    20755.14    20949.46   1289.41 o 
  -3  -1   5    37649.02    37825.00   3252.06 o 
  -2  -1   5    11703.53    12757.25    726.61 o 
  -1  -1   5       57.90      107.91     21.64 o 
   0  -1   5     4930.15     4582.66     80.07 o 
   1  -1   5      665.22      638.32     54.39 o 
   2  -1   5     1918.24     2113.70     49.60 o 
   3  -1   5      263.11      366.77     17.38 o 
   4  -1   5    13263.95    13338.39    325.21 o 
   5  -1   5     2512.90     2535.95     60.55 o 
   6  -1   5      406.18      458.34     29.53 o 
   7  -1   5      163.59      197.79     27.95 o 
   8  -1   5     1291.56     1240.93    113.18 o 
   9  -1   5     1135.12     1088.59     58.32 o 
  10  -1   5      113.38      133.82    110.14 o 
 -10   0   5      143.53       94.59     80.56 o 
  -9   0   5        3.23       64.82     37.17 o 
  -8   0   5       22.34      -19.59     19.59 o 
  -7   0   5     2732.38     2745.04     97.57 o 
  -6   0   5      873.45      896.19     58.21 o 
  -5   0   5     2872.03     2958.52     75.56 o 
  -4   0   5    10269.40    10399.31    618.02 o 
  -3   0   5      190.61      218.87     35.54 o 
  -2   0   5     8884.38     9309.40    856.63 o 
  -1   0   5    10512.17    10850.86    603.24 o 
   0   0   5    17645.55    14301.53    378.04 o 
   1   0   5    39194.55    36787.15   2008.67 o 
   2   0   5    40419.00    38812.95   2393.36 o 
   3   0   5      567.65      630.04     23.20 o 
   4   0   5     9232.85     9071.25    350.82 o 
   5   0   5     7147.05     7070.12    277.94 o 
   6   0   5    12785.80    12641.10    560.87 o 
   7   0   5      364.38      462.87     92.26 o 
   8   0   5     4879.23     5215.50    157.68 o 
   9   0   5      190.87      215.30     32.57 o 
  10   0   5     1025.10      950.33    236.36 o 
  -9   1   5        5.73      -20.89     22.28 o 
  -8   1   5     4539.36     4477.71    205.54 o 
  -7   1   5      333.34      365.84     26.27 o 
  -6   1   5    13325.97    13208.14    213.62 o 
  -5   1   5    10219.13    10629.59    278.24 o 
  -4   1   5    35264.20    35828.36    923.89 o 
  -3   1   5     8706.74     9553.57    250.18 o 
  -2   1   5    62636.97    68653.09   2967.23 o 
  -1   1   5    19015.68    20072.47   1127.82 o 
   0   1   5    71166.57    60026.64   3422.58 o 
   1   1   5    24739.43    24280.60   1254.69 o 
   2   1   5     8957.50     9523.07    473.19 o 
   3   1   5     2491.10     2616.37    121.35 o 
   4   1   5     6556.64     6566.71    241.54 o 
   5   1   5    12476.18    12345.90    410.73 o 
   6   1   5      170.12      132.49     23.94 o 
   7   1   5     2352.69     2362.08     83.63 o 
   8   1   5      439.90      407.23     40.45 o 
   9   1   5      293.72      301.02     44.47 o 
  10   1   5        6.48       78.50     46.37 o 
  -9   2   5     5727.09     5653.75    133.81 o 
  -8   2   5     1706.36     1823.90     49.06 o 
  -7   2   5     6108.12     5834.04    283.69 o 
  -6   2   5     3397.38     3312.85    107.19 o 
  -5   2   5    14084.85    14322.61    233.22 o 
  -4   2   5     1085.53     1018.38     39.66 o 
  -3   2   5    27787.81    28121.43    318.41 o 
  -2   2   5      665.57      731.16     14.45 o 
  -1   2   5      227.57      356.09     28.28 o 
   0   2   5     5419.74     5786.67    414.86 o 
   1   2   5     8690.23     8901.08    249.56 o 
   2   2   5     1653.45     1629.14     42.92 o 
   3   2   5    17343.96    16815.95    987.06 o 
   4   2   5      927.34      925.80     41.39 o 
   5   2   5     2222.18     2260.32     97.87 o 
   6   2   5     1285.25     1264.95     49.19 o 
   7   2   5      922.19      834.19     25.30 o 
   8   2   5       64.23       22.48     18.08 o 
   9   2   5     1866.10     1855.84    133.68 o 
  10   2   5     2125.54     1997.13     94.40 o 
  -9   3   5       47.98      319.98     62.07 o 
  -8   3   5        7.34       17.62     32.39 o 
  -7   3   5      737.12      848.40     43.85 o 
  -6   3   5      810.35      827.03     37.74 o 
  -5   3   5      646.19      630.99     18.41 o 
  -4   3   5    13206.37    13006.33    230.61 o 
  -3   3   5      227.42      304.55     12.06 o 
  -2   3   5    16478.93    17128.06    237.47 o 
  -1   3   5     4374.08     4395.51    144.58 o 
   0   3   5    71896.19    69908.47   6425.39 o 
   1   3   5      148.28      207.69     39.19 o 
   2   3   5    31980.49    32952.91   1063.71 o 
   3   3   5     8640.68     8871.95    350.03 o 
   4   3   5    25252.48    24321.73   1206.56 o 
   5   3   5     1930.81     1962.92     74.37 o 
   6   3   5     4476.84     4503.77    312.07 o 
   7   3   5     5082.52     5300.89    167.89 o 
   8   3   5     3615.40     3577.33    204.38 o 
   9   3   5     1989.29     2140.15     87.55 o 
  10   3   5      107.48      164.70     61.85 o 
  -8   4   5     2976.57     2976.40    147.36 o 
  -7   4   5     6830.09     6910.51    143.88 o 
  -6   4   5     7251.55     7147.00    119.98 o 
  -5   4   5    18634.65    18700.21    430.37 o 
  -4   4   5      319.92      336.04     16.82 o 
  -3   4   5    30928.42    30459.80    579.34 o 
  -2   4   5    20584.54    19920.51    567.11 o 
  -1   4   5    73934.84    73485.22   3189.46 o 
   0   4   5     1961.17     1874.55    109.57 o 
   1   4   5    32956.46    34218.63   1212.80 o 
   2   4   5     4176.37     4469.65    142.96 o 
   3   4   5     2708.11     2712.76     60.88 o 
   4   4   5      641.61      775.44     43.60 o 
   5   4   5    10683.39    10703.84    323.23 o 
   6   4   5     4500.30     4575.31     97.76 o 
   7   4   5     1277.03     1265.27     40.91 o 
   8   4   5      220.72      199.60     23.12 o 
   9   4   5     1002.68      991.89     54.47 o 
  10   4   5      197.89      132.44     56.47 o 
  -8   5   5     2016.95     1843.54    126.68 o 
  -7   5   5      752.06      730.90     87.86 o 
  -6   5   5     2031.02     2107.33     94.74 o 
  -5   5   5     7071.16     6706.72    132.34 o 
  -4   5   5     6940.52     6789.56    173.39 o 
  -3   5   5      542.36      680.20     52.10 o 
  -2   5   5     1390.09     1313.18     68.26 o 
  -1   5   5     4899.09     4861.48    112.23 o 
   0   5   5      553.62      618.74     85.72 o 
   1   5   5       74.36      155.51     31.82 o 
   2   5   5     1311.55     1407.15     60.82 o 
   3   5   5       12.54       18.34      8.87 o 
   4   5   5    11244.19    11877.18    227.71 o 
   5   5   5      268.96      365.91     50.75 o 
   6   5   5     2303.85     2416.29     60.54 o 
   7   5   5       52.12       39.31     16.29 o 
   8   5   5     4146.65     4049.41    119.44 o 
   9   5   5       13.95       28.35     48.62 o 
  10   5   5      347.96      286.17     62.08 o 
  -8   6   5     1052.40     1073.22    130.45 o 
  -7   6   5       64.92      159.49    122.35 o 
  -6   6   5       20.78       26.42     45.22 o 
  -5   6   5       55.74       20.71     21.03 o 
  -4   6   5    10170.92     9766.34    376.69 o 
  -3   6   5    16610.63    16129.54    431.12 o 
  -2   6   5     3447.36     3505.65     55.09 o 
  -1   6   5    18098.02    17115.16    665.61 o 
   0   6   5     9565.80     8452.11    826.54 o 
   1   6   5    20155.18    21019.51    865.75 o 
   2   6   5    17234.59    18102.82    632.22 o 
   3   6   5    29519.14    31157.57    713.46 o 
   4   6   5       18.61        2.17     14.02 o 
   5   6   5     5155.32     5344.98    141.37 o 
   6   6   5     1455.03     1362.06     44.88 o 
   7   6   5     7025.93     6977.29    190.50 o 
   8   6   5      777.10      849.27     33.89 o 
   9   6   5     2900.28     2852.38    106.31 o 
  10   6   5       78.87       62.97     51.54 o 
  -7   7   5    10962.61    12191.21    367.87 o 
  -6   7   5     1860.84     2117.51    121.75 o 
  -5   7   5     4670.59     4683.03    417.94 o 
  -4   7   5     2667.40     2547.71    100.72 o 
  -3   7   5    19025.25    17935.94    670.82 o 
  -2   7   5     5500.99     5264.87    230.93 o 
  -1   7   5    21433.00    21079.54    895.50 o 
   0   7   5    15175.50    13295.48   1786.20 o 
   1   7   5     6037.99     6177.44    321.98 o 
   2   7   5      636.81      698.81     78.79 o 
   3   7   5     5129.90     5136.94    214.26 o 
   4   7   5     3966.97     3871.46     95.02 o 
   5   7   5       41.70       43.91     30.00 o 
   6   7   5      239.77      228.74     62.15 o 
   7   7   5        1.35       15.72     22.42 o 
   8   7   5        2.01       48.32     32.74 o 
   9   7   5       55.32        1.34     41.68 o 
  -7   8   5      810.12     1038.40    124.62 o 
  -6   8   5     2252.52     2537.72    143.29 o 
  -5   8   5      151.77      173.25     30.57 o 
  -4   8   5     1904.50     1859.85     53.73 o 
  -3   8   5      188.06      163.62     26.92 o 
  -2   8   5      954.42      960.34     65.34 o 
  -1   8   5      814.69      870.93     35.59 o 
   0   8   5     3885.13     3634.22    100.56 o 
   1   8   5     1724.69     1605.40    136.79 o 
   2   8   5      246.85      259.00     25.82 o 
   3   8   5     1088.46     1239.37     71.41 o 
   4   8   5     5546.23     5853.83    165.35 o 
   5   8   5     1353.35     1458.09    103.69 o 
   6   8   5     1062.96     1047.49     89.61 o 
   7   8   5     2716.28     2834.65    165.52 o 
   8   8   5       99.95       17.84     35.37 o 
   9   8   5      548.66      544.37     62.98 o 
  -7   9   5      403.09      640.04    130.88 o 
  -6   9   5      719.30      730.65    100.63 o 
  -5   9   5      872.56      768.62     45.42 o 
  -4   9   5        9.64       47.12     26.65 o 
  -3   9   5    14983.32    14125.34    265.44 o 
  -2   9   5     2088.89     1817.63     55.84 o 
  -1   9   5     5140.58     5019.42    156.50 o 
   0   9   5      664.53      671.58     76.88 o 
   1   9   5    36245.38    35175.18    634.34 o 
   2   9   5     1601.66     1425.67     45.33 o 
   3   9   5     4768.81     4943.26    141.88 o 
   4   9   5     2205.54     2268.84     61.08 o 
   5   9   5     5118.80     4962.68    155.79 o 
   6   9   5      448.47      488.21     46.25 o 
   7   9   5     1015.16      945.04     67.24 o 
   8   9   5     3480.35     3224.29    111.48 o 
  -6  10   5     4380.95     4316.15    195.65 o 
  -5  10   5      925.67     1010.76    173.71 o 
  -4  10   5     5256.62     5310.84    117.92 o 
  -3  10   5       40.76      136.92     43.70 o 
  -2  10   5    10427.88    10252.35    199.72 o 
  -1  10   5     1629.25     1608.54    105.27 o 
   0  10   5     5908.17     6042.86    124.44 o 
   1  10   5       76.54      131.48     30.53 o 
   2  10   5     4987.85     4997.12    106.03 o 
   3  10   5      267.65      303.21     35.35 o 
   4  10   5       32.48       64.25     46.16 o 
   5  10   5      101.15      125.16     35.55 o 
  -5  11   5       19.96      193.38     94.34 o 
  -4  11   5     1277.41     1377.70     63.60 o 
  -3  11   5      865.68      811.07     76.21 o 
  -2  11   5      450.42      454.26    110.04 o 
  -1  11   5     1501.84     1455.25     55.95 o 
   0  11   5      907.18      879.42     45.88 o 
   1  11   5     2971.26     2909.43     74.19 o 
   2  11   5        8.74      -38.91     39.21 o 
   3  11   5     1294.42     1186.19     51.09 o 
   4  11   5       23.11        0.04     29.95 o 
   5  11   5     5300.84     4957.28    162.50 o 
  -3  12   5     1140.88     1061.77     57.11 o 
  -2  12   5     3254.29     3057.71    297.98 o 
  -1  12   5     1336.13     1262.47     57.95 o 
   0  12   5     5574.92     5476.13    121.07 o 
   1  12   5     2084.04     2056.11     67.58 o 
   2  12   5     6227.89     5886.55    127.34 o 
   3  12   5      668.59      676.50     47.31 o 
   4  12   5     2320.50     2290.30    152.93 o 
  -1  13   5      335.60      431.68     51.84 o 
   0  13   5     1478.62     1319.77     62.76 o 
   1  13   5     1231.56     1219.40     69.15 o 
   2  13   5      193.61      335.21    115.52 o 
   3  13   5      133.91      172.03     57.59 o 
   4  13   5      489.60      433.38     56.13 o 
  -3 -11   6       31.84      327.83     99.94 o 
  -2 -11   6     6443.25     7393.96    236.63 o 
  -1 -11   6     1593.79     1816.78    114.33 o 
   0 -11   6     3876.49     4344.27    158.83 o 
   1 -11   6       38.78      -16.58     62.97 o 
  -5 -10   6     2897.65     2875.81    158.11 o 
  -4 -10   6      363.12      518.57     97.26 o 
  -3 -10   6     4476.38     4799.68    173.00 o 
  -2 -10   6     1151.70     1174.58     96.61 o 
  -1 -10   6     1233.72     1219.00     86.08 o 
   0 -10   6       14.85      165.59     61.17 o 
   1 -10   6      587.89      710.67     81.58 o 
   2 -10   6        7.80       -7.80     82.68 o 
   3 -10   6       64.14       52.43     67.22 o 
  -6  -9   6      113.56      144.48     54.38 o 
  -5  -9   6        7.80       19.05     55.35 o 
  -4  -9   6     2178.30     2141.22    308.45 o 
  -3  -9   6      730.29      732.88    101.28 o 
  -2  -9   6     1428.29     1608.95    257.81 o 
  -1  -9   6       58.87       72.01     48.63 o 
   0  -9   6     7288.28     7208.71   1063.17 o 
   1  -9   6      337.73      378.99     41.79 o 
   2  -9   6     6316.67     6552.61    654.12 o 
   3  -9   6      537.07      639.62     89.42 o 
   4  -9   6     2078.54     2361.47    129.37 o 
   5  -9   6      700.15      885.95    119.23 o 
  -7  -8   6     1466.22     1311.82    158.38 o 
  -6  -8   6      989.48      921.38     66.01 o 
  -5  -8   6     3979.38     3809.10    305.15 o 
  -4  -8   6     4582.89     4466.87    354.23 o 
  -3  -8   6    11510.98    10928.89    820.25 o 
  -2  -8   6     3143.79     3208.79    246.44 o 
  -1  -8   6    12027.88    11858.34    773.15 o 
   0  -8   6     3497.34     3634.26    563.82 o 
   1  -8   6    10852.55    10528.89    870.54 o 
   2  -8   6     1176.70     1325.40    166.09 o 
   3  -8   6     4712.24     4593.62    505.20 o 
   4  -8   6       80.37       61.37    114.73 o 
   5  -8   6     2655.20     2927.50    143.98 o 
   6  -8   6       52.47      138.70    102.40 o 
  -8  -7   6     1086.85     1074.12     79.12 o 
  -7  -7   6     2481.12     2512.50    106.74 o 
  -6  -7   6       29.28      -64.26     64.26 o 
  -5  -7   6     5510.50     5559.77    344.94 o 
  -4  -7   6     4668.20     4736.66    248.51 o 
  -3  -7   6     8516.23     8866.53    655.43 o 
  -2  -7   6      687.23      647.01     50.65 o 
  -1  -7   6      666.69      563.10     39.25 o 
   0  -7   6      224.56      263.25     27.50 o 
   1  -7   6     3631.97     3573.99    258.36 o 
   2  -7   6      139.57      175.06     34.78 o 
   3  -7   6     1639.08     1683.11    124.34 o 
   4  -7   6     1328.05     1432.43    195.48 o 
   5  -7   6      143.29       61.43    103.98 o 
   6  -7   6      358.50      370.21     94.35 o 
   7  -7   6       45.41      211.75    125.26 o 
  -8  -6   6       19.30       88.29     49.30 o 
  -7  -6   6      449.76      365.21     37.74 o 
  -6  -6   6       65.54        8.55     55.22 o 
  -5  -6   6     2236.03     2157.44     51.12 o 
  -4  -6   6     2234.73     2341.87    117.55 o 
  -3  -6   6     1691.74     1666.57     53.33 o 
  -2  -6   6      351.19      386.13     42.73 o 
  -1  -6   6     5937.46     5853.72    440.91 o 
   0  -6   6    17144.33    15902.66   1268.30 o 
   1  -6   6    10183.81     9713.71    827.11 o 
   2  -6   6     3295.52     3262.09    255.04 o 
   3  -6   6     8526.97     8302.83    845.10 o 
   4  -6   6     5110.09     4460.23    464.19 o 
   5  -6   6     3556.33     3692.00    251.27 o 
   6  -6   6     1114.28     1181.14     88.31 o 
   7  -6   6     4573.18     5108.29    222.37 o 
  -9  -5   6     1308.78     1298.13     83.16 o 
  -8  -5   6       90.29      135.99     37.02 o 
  -7  -5   6     7811.96     7661.19    119.58 o 
  -6  -5   6       68.33      108.51     39.88 o 
  -5  -5   6    14606.91    14501.54    271.53 o 
  -4  -5   6     4501.76     4783.27     99.06 o 
  -3  -5   6    31236.63    31610.47   1542.79 o 
  -2  -5   6      133.40      194.97     25.97 o 
  -1  -5   6    33898.86    35621.46   2371.04 o 
   0  -5   6     9784.48     9473.17    740.43 o 
   1  -5   6    18609.73    18016.36   1369.44 o 
   2  -5   6      627.04      709.97     78.65 o 
   3  -5   6     3600.95     3681.01    389.22 o 
   4  -5   6     4419.53     4215.71    413.85 o 
   5  -5   6     2729.20     2697.43    185.62 o 
   6  -5   6     2008.51     2087.92    244.78 o 
   7  -5   6      666.60      562.00     75.06 o 
   8  -5   6       25.04     -114.28    122.35 o 
  -9  -4   6      526.37      594.57     67.23 o 
  -8  -4   6     2021.96     1923.72     58.22 o 
  -7  -4   6      136.82      215.42     33.30 o 
  -6  -4   6     4982.14     5018.98    165.65 o 
  -5  -4   6     2980.54     3085.94     90.55 o 
  -4  -4   6    15730.06    15899.53    220.79 o 
  -3  -4   6     1167.06     1220.90     76.79 o 
  -2  -4   6     3486.92     3513.40    182.51 o 
  -1  -4   6     9515.98     9514.87    369.95 o 
   0  -4   6     1160.02     1235.39     58.40 o 
   1  -4   6       44.62      135.45     22.61 o 
   2  -4   6       72.58      115.84     28.92 o 
   3  -4   6      542.40      628.19     67.03 o 
   4  -4   6     8199.75     8038.50    381.73 o 
   5  -4   6      148.86      106.11     34.56 o 
   6  -4   6       34.56       33.38     48.17 o 
   7  -4   6       75.61      143.54     47.41 o 
   8  -4   6     2877.93     2767.81    215.98 o 
   9  -4   6      941.76      800.62    216.74 o 
  -9  -3   6        3.32      -18.37     45.04 o 
  -8  -3   6      237.01      263.22     33.76 o 
  -7  -3   6      392.61      464.44     48.01 o 
  -6  -3   6       67.95       63.58     35.84 o 
  -5  -3   6     1897.48     1842.10     41.32 o 
  -4  -3   6      199.17      258.48     24.02 o 
  -3  -3   6    19278.29    19979.31    297.52 o 
  -2  -3   6       97.06      200.33     24.68 o 
  -1  -3   6    26931.96    27858.78    934.05 o 
   0  -3   6      493.30      581.63     54.67 o 
   1  -3   6    51571.98    47559.38   3989.76 o 
   2  -3   6      752.47      849.18     87.36 o 
   3  -3   6    27431.60    27936.24   1166.32 o 
   4  -3   6     4992.30     4894.57    128.66 o 
   5  -3   6    11621.44    11819.32    326.01 o 
   6  -3   6       98.66      103.23     57.55 o 
   7  -3   6     3143.71     3023.21     76.26 o 
   8  -3   6     3082.16     3006.01     83.90 o 
   9  -3   6      845.46     1121.63     88.88 o 
 -10  -2   6       66.71       62.07     56.02 o 
  -9  -2   6     1682.58     1605.90     78.47 o 
  -8  -2   6      850.22      832.47     37.33 o 
  -7  -2   6    13863.15    14581.01    333.40 o 
  -6  -2   6    13176.87    13394.19    565.76 o 
  -5  -2   6      712.10      831.79     39.65 o 
  -4  -2   6    17453.69    18132.16    790.23 o 
  -3  -2   6    21503.17    21854.31   1119.66 o 
  -2  -2   6    52363.69    51041.66   2349.40 o 
  -1  -2   6     8217.35     8308.37    174.71 o 
   0  -2   6    50421.54    46284.07   2097.03 o 
   1  -2   6      376.23      389.91     34.78 o 
   2  -2   6     8544.92     8784.43    463.56 o 
   3  -2   6     6899.13     7075.31    101.83 o 
   4  -2   6    12218.13    12522.90    264.20 o 
   5  -2   6     4098.23     4262.33     78.36 o 
   6  -2   6      495.22      545.68     27.27 o 
   7  -2   6      164.21      171.66     45.64 o 
   8  -2   6        2.29       76.45     53.49 o 
   9  -2   6      198.24      107.24    200.22 o 
 -10  -1   6     3558.43     3633.63    135.26 o 
  -9  -1   6      158.69      170.31     50.87 o 
  -8  -1   6      940.02     1019.48    125.70 o 
  -7  -1   6     2193.82     2319.30    154.01 o 
  -6  -1   6    10347.29    10644.16    930.81 o 
  -5  -1   6     1029.77     1178.15     74.64 o 
  -4  -1   6     1676.48     1901.75    100.24 o 
  -3  -1   6     6574.85     6816.85    481.47 o 
  -2  -1   6     8458.87     9028.30    568.25 o 
  -1  -1   6     1515.28     1446.34     41.50 o 
   0  -1   6      669.40      542.01     39.45 o 
   1  -1   6      630.30      621.35     63.41 o 
   2  -1   6       68.99       43.42     29.10 o 
   3  -1   6    12124.64    12086.39    494.35 o 
   4  -1   6     1928.24     1949.21     98.82 o 
   5  -1   6     6711.29     6701.20    197.77 o 
   6  -1   6      258.22      241.37     36.26 o 
   7  -1   6     4030.20     3893.68    219.55 o 
   8  -1   6        1.48       55.71     67.85 o 
   9  -1   6     1911.39     1882.38    162.66 o 
  10  -1   6       29.17      148.18    248.95 o 
 -10   0   6     1015.83      840.70     77.78 o 
  -9   0   6      415.31      499.75     62.30 o 
  -8   0   6      862.24      914.19     41.44 o 
  -7   0   6     1226.38     1336.92    125.74 o 
  -6   0   6     1390.33     1566.06     61.70 o 
  -5   0   6     2713.96     2938.78    178.41 o 
  -4   0   6     9648.98    10012.18    709.96 o 
  -3   0   6    30693.51    32610.31   2097.62 o 
  -2   0   6    25654.53    26671.21   1548.31 o 
  -1   0   6     3608.32     3610.72    134.32 o 
   0   0   6    23993.74    20455.74    514.06 o 
   1   0   6    64199.41    54542.26   1838.53 o 
   2   0   6    39736.91    38155.17   2062.82 o 
   3   0   6     1521.72     1548.15     92.46 o 
   4   0   6    19135.74    19483.39    786.41 o 
   5   0   6     3838.41     3871.90    159.42 o 
   6   0   6     6502.93     6497.63    379.51 o 
   7   0   6      347.65      340.78     42.77 o 
   8   0   6     7888.33     7898.99    306.11 o 
   9   0   6      980.97     1021.44     47.95 o 
  10   0   6      182.05      120.15     97.03 o 
  -9   1   6     2141.45     2096.08     95.07 o 
  -8   1   6     7647.85     7688.40    198.20 o 
  -7   1   6      555.48      594.39     43.10 o 
  -6   1   6    21286.36    21726.46    439.13 o 
  -5   1   6      952.90     1059.15     37.57 o 
  -4   1   6    21803.43    23149.46    777.30 o 
  -3   1   6     5805.56     6301.84    185.19 o 
  -2   1   6    94016.13   101812.31   5526.61 o 
  -1   1   6     8793.50     9304.34    534.46 o 
   0   1   6    26378.51    22179.81    813.20 o 
   1   1   6     5330.44     5000.50    196.44 o 
   2   1   6    29754.12    29879.92   1222.82 o 
   3   1   6      768.31      845.14     31.53 o 
   4   1   6      106.26      113.49     21.99 o 
   5   1   6     2867.00     2879.75     99.74 o 
   6   1   6       78.26       87.33     26.17 o 
   7   1   6       32.40       31.39     18.52 o 
   8   1   6      357.62      336.49     46.38 o 
   9   1   6       82.51      121.31     29.39 o 
  10   1   6      203.24      132.80    132.66 o 
  -9   2   6     2420.99     2384.18    103.15 o 
  -8   2   6        1.96        0.51     42.80 o 
  -7   2   6     2158.53     2272.51     92.52 o 
  -6   2   6      343.09      382.60     32.82 o 
  -5   2   6     3117.88     3169.47     49.58 o 
  -4   2   6     1546.10     1680.31     44.88 o 
  -3   2   6     9023.39     9605.03    112.81 o 
  -2   2   6     1716.57     1885.58     37.57 o 
  -1   2   6      757.22      980.37     36.82 o 
   0   2   6    24453.17    23174.85   2354.53 o 
   1   2   6     6490.62     6386.90    194.05 o 
   2   2   6     1360.39     1488.51     80.31 o 
   3   2   6     5709.64     5609.75    234.35 o 
   4   2   6     2585.89     2600.39    114.05 o 
   5   2   6    18582.77    17703.61    843.12 o 
   6   2   6     5392.90     5232.04    250.02 o 
   7   2   6      116.85      110.12     19.44 o 
   8   2   6     1057.07     1061.99     37.34 o 
   9   2   6     1540.81     1420.70     85.91 o 
  10   2   6     1124.64     1177.51    124.63 o 
  -9   3   6      305.27      233.28     56.25 o 
  -8   3   6      887.84      929.63     52.98 o 
  -7   3   6      865.55      895.94     89.88 o 
  -6   3   6      351.49      462.52     34.16 o 
  -5   3   6     4627.51     4519.00     69.91 o 
  -4   3   6    28700.48    28146.96    320.17 o 
  -3   3   6     2903.05     3004.18     56.80 o 
  -2   3   6    31213.53    33348.10    429.15 o 
  -1   3   6       18.14       83.52     18.21 o 
   0   3   6    65793.98    56227.80   6585.62 o 
   1   3   6     1916.97     2100.59    125.54 o 
   2   3   6    87785.22    85710.54   3663.10 o 
   3   3   6     2836.82     2862.53     96.92 o 
   4   3   6    11333.36    10927.64    615.51 o 
   5   3   6      321.97      397.28     62.12 o 
   6   3   6    13149.48    12339.20    553.24 o 
   7   3   6     3066.75     3112.02    170.36 o 
   8   3   6      113.98       93.29     41.71 o 
   9   3   6     2060.39     2137.47    124.91 o 
  10   3   6      249.77      264.43     67.45 o 
  -8   4   6     2387.89     2326.59     94.97 o 
  -7   4   6     5862.75     5824.35    127.27 o 
  -6   4   6     6564.88     6447.27    132.44 o 
  -5   4   6    11308.65    11486.08    153.22 o 
  -4   4   6      806.49      818.93     34.56 o 
  -3   4   6    25960.45    25515.87    430.37 o 
  -2   4   6     6462.68     6917.21    213.48 o 
  -1   4   6    35409.51    35146.40   1556.81 o 
   0   4   6     2972.25     3224.44    304.81 o 
   1   4   6    24311.88    24572.93    986.19 o 
   2   4   6      247.87      294.87     17.78 o 
   3   4   6      731.07      780.96     28.86 o 
   4   4   6      814.72      817.10     23.94 o 
   5   4   6      259.92      315.61     39.17 o 
   6   4   6      779.20      809.06     49.86 o 
   7   4   6      392.15      408.36     25.55 o 
   8   4   6        7.97        2.10     27.54 o 
   9   4   6      819.88      789.65     45.37 o 
  10   4   6        6.17      -42.57     42.57 o 
  -8   5   6     1135.96      912.54    119.70 o 
  -7   5   6      902.12      853.32    105.80 o 
  -6   5   6      389.73      358.48     33.55 o 
  -5   5   6     4534.14     4456.68     67.73 o 
  -4   5   6     1196.22     1192.94     41.49 o 
  -3   5   6      363.24      376.16     19.59 o 
  -2   5   6      132.33      120.80     16.48 o 
  -1   5   6       93.34       99.16     41.01 o 
   0   5   6    25067.62    23058.22   2036.02 o 
   1   5   6     1780.91     1808.03     43.70 o 
   2   5   6     3094.00     3278.72     95.94 o 
   3   5   6     2481.84     2418.40     52.51 o 
   4   5   6    30975.06    31337.26    675.26 o 
   5   5   6        4.50       47.96     71.12 o 
   6   5   6     5758.96     5496.06    221.91 o 
   7   5   6        2.68      -16.27     16.27 o 
   8   5   6     3109.93     3008.96     87.42 o 
   9   5   6       11.43       25.32     45.04 o 
  10   5   6     1954.80     2004.18     95.96 o 
  -6   6   6     6489.42     6968.37    226.16 o 
  -5   6   6      257.98      264.43     34.81 o 
  -4   6   6     4918.58     4640.28    143.15 o 
  -3   6   6    13978.08    13890.54    457.08 o 
  -2   6   6    14212.23    14794.91    385.18 o 
  -1   6   6    16412.75    16576.85    609.55 o 
   0   6   6     7704.74     7173.63    995.49 o 
   1   6   6    34688.59    34085.70   1941.34 o 
   2   6   6    16323.10    17184.11    744.28 o 
   3   6   6    17229.94    17999.53    684.72 o 
   4   6   6     1305.14     1309.70     40.90 o 
   5   6   6     9877.66    10285.28    441.05 o 
   6   6   6      193.77      207.49     37.14 o 
   7   6   6     1415.57     1411.24     44.39 o 
   8   6   6       66.81       82.41     30.51 o 
   9   6   6     1373.97     1473.48     78.46 o 
  -7   7   6     5770.26     6143.94    228.30 o 
  -6   7   6     1320.27     1460.05    119.71 o 
  -5   7   6     7893.21     8072.89    504.71 o 
  -4   7   6     2941.10     2989.64    118.78 o 
  -3   7   6     4163.16     3933.49    165.43 o 
  -2   7   6     2002.08     1977.24     51.05 o 
  -1   7   6    31573.96    31111.61    568.33 o 
   0   7   6     6026.60     5677.15    713.68 o 
   1   7   6      739.38      734.20     61.51 o 
   2   7   6        7.54       98.13     19.14 o 
   3   7   6     3384.53     3633.50    136.33 o 
   4   7   6      525.72      590.81     21.08 o 
   5   7   6        6.33       39.18     20.14 o 
   6   7   6       99.51      134.50     25.87 o 
   7   7   6      781.49      769.63     38.92 o 
   8   7   6     2169.48     2060.14    177.48 o 
   9   7   6       18.95      -39.66     39.66 o 
  -7   8   6      225.17       59.61    120.56 o 
  -6   8   6       39.84       62.74     92.32 o 
  -5   8   6       37.46      108.01     63.64 o 
  -4   8   6      356.07      315.79     65.10 o 
  -3   8   6      446.85      345.22     36.08 o 
  -2   8   6     2506.58     2511.87     61.84 o 
  -1   8   6     1424.96     1329.08     53.92 o 
   0   8   6     1054.82     1091.16     47.97 o 
   1   8   6     6106.83     6180.13    303.76 o 
   2   8   6     7436.76     7735.62    254.86 o 
   3   8   6     4095.74     4172.60    112.60 o 
   4   8   6     6093.61     6352.05    233.36 o 
   5   8   6     5933.39     6568.98    319.57 o 
   6   8   6     3397.05     3475.13    166.56 o 
   7   8   6     1054.56     1122.98     50.87 o 
   8   8   6      278.74      247.14     39.86 o 
   9   8   6     2527.05     2474.98    105.39 o 
  -6   9   6      735.54      744.55    113.63 o 
  -5   9   6     2209.63     2176.06    128.38 o 
  -4   9   6      891.56      888.74     44.03 o 
  -3   9   6    13641.74    14034.18    604.14 o 
  -2   9   6     1430.35     1377.94     49.55 o 
  -1   9   6    11437.78    11187.44    213.00 o 
   0   9   6      384.43      371.13     34.74 o 
   1   9   6    16982.63    16794.25    311.08 o 
   2   9   6      706.83      756.44     37.09 o 
   3   9   6    17114.92    17583.08    425.63 o 
   4   9   6     2463.07     2517.61    185.70 o 
   5   9   6      792.63      798.40    103.55 o 
   6   9   6       71.86       27.23     36.76 o 
   7   9   6     2693.72     2846.87    116.40 o 
   8   9   6      185.36       86.27     52.88 o 
  -6  10   6     4099.76     4333.72    203.48 o 
  -5  10   6       20.86      -29.68     35.07 o 
  -4  10   6      678.04      685.91     79.56 o 
  -3  10   6      400.95      449.38     37.74 o 
  -2  10   6     6562.20     6439.28    134.58 o 
  -1  10   6      118.62      146.99     37.76 o 
   0  10   6     2081.61     2010.73     58.03 o 
   1  10   6        1.87       45.53     25.08 o 
   2  10   6       73.79       67.95     33.16 o 
   3  10   6     1367.05     1403.65     50.49 o 
   4  10   6       42.56       63.57     27.90 o 
   6  10   6     1040.52      937.17     80.47 o 
  -5  11   6        6.40      117.32    109.69 o 
  -4  11   6       14.21      -47.28     47.28 o 
  -3  11   6      493.82      485.19     45.69 o 
  -2  11   6      639.02      568.04    114.86 o 
  -1  11   6      944.58      767.17     45.12 o 
   0  11   6        9.27       23.14     28.50 o 
   1  11   6     8608.55     8380.82    167.33 o 
   2  11   6       44.29       77.61     30.32 o 
   3  11   6     3278.39     3266.03     82.51 o 
   4  11   6       11.83       45.87     35.60 o 
   5  11   6     6358.14     6186.86    193.77 o 
  -3  12   6     1363.72     1400.49     63.61 o 
  -2  12   6     5684.60     5511.02    124.16 o 
  -1  12   6     1359.64     1335.44    132.71 o 
   0  12   6     1609.74     1633.87     62.05 o 
   1  12   6     2530.35     2551.59     77.36 o 
   2  12   6     7138.62     6966.72    310.83 o 
   3  12   6      545.49      609.63     77.32 o 
   4  12   6      765.74      846.74    110.05 o 
   5  12   6       51.06      165.37     69.24 o 
  -1  13   6      480.48      454.56     66.56 o 
   0  13   6      740.49      635.85     73.96 o 
   1  13   6       25.39       56.62     40.99 o 
   2  13   6       51.10       71.88     56.80 o 
   3  13   6      117.99       80.76     44.44 o 
  -1 -11   7       63.79       17.25     75.51 o 
  -4 -10   7       12.52      -26.67     80.44 o 
  -3 -10   7      416.66      506.70     95.92 o 
  -2 -10   7      421.16      517.68     87.18 o 
  -1 -10   7        2.78       90.75     77.31 o 
   0 -10   7      773.89      997.82     99.07 o 
   1 -10   7        3.89      123.47     67.22 o 
   2 -10   7        6.86       49.97     76.63 o 
   3 -10   7     1468.04     1564.50    112.31 o 
  -6  -9   7      210.16      145.57     67.38 o 
  -5  -9   7       39.00      122.42     52.87 o 
  -4  -9   7     2606.45     2688.13    381.58 o 
  -3  -9   7      255.05      235.21     49.74 o 
  -2  -9   7     4127.23     4200.29    509.45 o 
  -1  -9   7        7.73      -20.06     82.68 o 
   0  -9   7     7357.11     7529.07   1032.34 o 
   1  -9   7      934.78      945.07    105.57 o 
   2  -9   7     8603.01     9559.10    440.28 o 
   3  -9   7      104.32      130.86     69.02 o 
   4  -9   7     3492.65     3571.49    159.04 o 
  -7  -8   7     1915.00     1827.19    130.71 o 
  -6  -8   7     2962.84     2840.04    144.77 o 
  -5  -8   7     1236.98     1275.92     74.52 o 
  -4  -8   7     1678.69     1646.12    155.14 o 
  -3  -8   7     6027.98     6022.45    405.85 o 
  -2  -8   7     8242.48     8326.18    587.63 o 
  -1  -8   7    10400.27    10298.22    670.12 o 
   0  -8   7       44.74       96.44     75.49 o 
   1  -8   7     2636.63     2805.15    417.50 o 
   2  -8   7     4548.51     4551.12    406.95 o 
   3  -8   7     2161.42     2292.12    483.67 o 
   4  -8   7      351.41      252.79     77.09 o 
   5  -8   7      719.57      610.29    101.75 o 
  -8  -7   7       60.54       82.69     65.43 o 
  -7  -7   7      448.35      450.33     61.74 o 
  -6  -7   7      319.22      413.60     58.55 o 
  -5  -7   7     1970.64     2008.59    117.69 o 
  -4  -7   7      137.24      161.01     40.20 o 
  -3  -7   7      374.25      492.86     56.32 o 
  -2  -7   7       59.92       10.81     67.33 o 
  -1  -7   7      676.35      625.24     56.66 o 
   0  -7   7     2759.48     2859.45    271.69 o 
   1  -7   7      776.12      732.21     75.12 o 
   2  -7   7      579.20      650.32     64.96 o 
   3  -7   7      160.33      -11.92    110.92 o 
   4  -7   7     4582.74     4834.84    563.18 o 
   5  -7   7     2000.75     2104.75    129.37 o 
   6  -7   7      811.08      859.09    129.10 o 
  -8  -6   7      432.73      487.65     67.68 o 
  -7  -6   7        7.92       -0.89     94.48 o 
  -6  -6   7     1246.12     1071.15    151.29 o 
  -5  -6   7      342.36      287.75     51.50 o 
  -4  -6   7     8755.11     8503.57    578.47 o 
  -3  -6   7    10434.43    10923.69    526.40 o 
  -2  -6   7     4357.24     4398.74    232.69 o 
  -1  -6   7     2452.16     2659.31    264.87 o 
   0  -6   7    17240.10    15995.84   1689.86 o 
   1  -6   7    15368.19    14920.21   1087.14 o 
   2  -6   7    16995.44    16426.60   1468.44 o 
   3  -6   7     7018.25     6322.80    631.43 o 
   4  -6   7      705.93      725.12    155.83 o 
   5  -6   7     3490.56     3817.57    327.42 o 
   6  -6   7     3477.09     4081.82    190.23 o 
   7  -6   7     3047.24     3353.70    191.09 o 
  -9  -5   7     1645.77     1762.76     97.97 o 
  -8  -5   7      936.94      932.65     71.95 o 
  -7  -5   7     6870.86     6683.84    294.14 o 
  -6  -5   7        3.17      -15.77     28.17 o 
  -5  -5   7     4602.86     4402.85    135.68 o 
  -4  -5   7       39.38       -3.12     28.73 o 
  -3  -5   7    21266.74    21053.11    766.41 o 
  -2  -5   7     1753.82     1737.33    164.51 o 
  -1  -5   7    17982.59    18641.99   1446.66 o 
   0  -5   7     1297.78     1470.03    111.36 o 
   1  -5   7     7054.78     6852.00    700.88 o 
   2  -5   7       38.79       23.39     21.64 o 
   3  -5   7     5190.60     5287.40    527.74 o 
   4  -5   7      147.97      130.16     86.10 o 
   5  -5   7      253.16      197.14     47.31 o 
   6  -5   7      203.39      224.48     56.93 o 
   7  -5   7       94.98      217.36    115.40 o 
   8  -5   7        2.48     -123.02    123.02 o 
  -9  -4   7      714.10      705.09     73.29 o 
  -8  -4   7      540.52      592.98     48.00 o 
  -7  -4   7      511.33      614.35     47.70 o 
  -6  -4   7      149.55      129.94     32.18 o 
  -5  -4   7     1156.35     1268.87     76.17 o 
  -4  -4   7     2030.72     2033.70     50.08 o 
  -3  -4   7      890.17      789.44     79.85 o 
  -2  -4   7        9.98       48.06     40.33 o 
  -1  -4   7     1442.36     1501.96     66.00 o 
   0  -4   7     4788.21     4787.36    286.11 o 
   1  -4   7     3729.25     4030.32    312.55 o 
   2  -4   7     2876.37     2858.09    332.18 o 
   3  -4   7       13.65       35.31     27.70 o 
   4  -4   7    20941.98    19104.41   1679.46 o 
   5  -4   7     5202.81     4916.16    429.24 o 
   6  -4   7     2826.91     2752.63     78.66 o 
   7  -4   7      384.17      392.86     62.75 o 
   8  -4   7     2029.38     2020.65    112.00 o 
  -9  -3   7      994.50     1015.82     73.07 o 
  -8  -3   7      182.23      318.23     55.47 o 
  -7  -3   7      514.48      521.58     60.81 o 
  -6  -3   7    11238.68    11040.79    408.83 o 
  -5  -3   7     6745.77     6734.41    159.07 o 
  -4  -3   7      302.77      332.59     55.09 o 
  -3  -3   7    21734.04    22345.69    464.02 o 
  -2  -3   7      686.28      703.31     51.93 o 
  -1  -3   7    24086.96    24000.16    603.58 o 
   0  -3   7      219.56      290.80     24.05 o 
   1  -3   7    77167.69    72022.70   5379.01 o 
   2  -3   7      340.83      383.24     32.74 o 
   3  -3   7    14381.72    14376.62    865.38 o 
   4  -3   7       12.38       53.69     29.84 o 
   5  -3   7    15967.24    16240.31    289.07 o 
   6  -3   7      268.30      272.47     54.62 o 
   7  -3   7     2121.30     2180.42     75.82 o 
   8  -3   7     1263.39     1494.37    245.35 o 
   9  -3   7       92.27       40.27     66.24 o 
  -9  -2   7     3454.31     3368.54    122.92 o 
  -8  -2   7       26.46      167.72     31.28 o 
  -7  -2   7     5562.40     5961.10    194.15 o 
  -6  -2   7     8589.89     8895.00    368.52 o 
  -5  -2   7     6743.47     6858.82    237.87 o 
  -4  -2   7     4783.02     4607.70    301.31 o 
  -3  -2   7     2393.65     2496.71    180.84 o 
  -2  -2   7    22960.48    21939.20   1018.28 o 
  -1  -2   7    17801.23    16919.54    328.43 o 
   0  -2   7    20465.12    19162.12    558.09 o 
   1  -2   7     1474.67     1385.67    119.10 o 
   2  -2   7     8951.48     8598.65    504.57 o 
   3  -2   7     7190.14     7481.61    238.03 o 
   4  -2   7       85.39       84.97     25.36 o 
   5  -2   7      956.31     1034.33     59.57 o 
   6  -2   7       45.19       53.32     30.33 o 
   7  -2   7       49.17       54.22     37.44 o 
   8  -2   7     2363.97     2343.68    200.99 o 
   9  -2   7        7.37      -31.80    143.86 o 
  -9  -1   7      860.95      935.99     74.19 o 
  -8  -1   7       60.76       34.58     54.12 o 
  -7  -1   7      214.49      221.40     46.96 o 
  -6  -1   7      174.13      155.33     40.22 o 
  -5  -1   7      607.51      760.65     67.31 o 
  -4  -1   7     1457.78     1659.34     64.49 o 
  -3  -1   7      595.02      573.70     32.09 o 
  -2  -1   7    15418.53    15530.36    865.72 o 
  -1  -1   7    14115.03    12967.17    334.26 o 
   0  -1   7     5757.28     5322.28     75.91 o 
   1  -1   7    21686.30    18541.91    906.30 o 
   2  -1   7    18703.29    17619.75    690.45 o 
   3  -1   7    11035.48    10452.15    524.99 o 
   4  -1   7     1007.55      968.90     65.68 o 
   5  -1   7    28298.67    29128.36    859.97 o 
   6  -1   7      268.27      287.35     77.00 o 
   7  -1   7     1583.03     1738.76     83.80 o 
   8  -1   7      130.04      207.04    198.65 o 
   9  -1   7     6167.67     6227.94    574.96 o 
  -9   0   7     2409.90     2390.44     97.32 o 
  -8   0   7      132.71      113.45     57.95 o 
  -7   0   7     6326.71     6424.68    226.81 o 
  -6   0   7      337.30      346.15     32.12 o 
  -5   0   7    17706.95    17936.36   1223.05 o 
  -4   0   7     1885.29     2226.62    200.43 o 
  -3   0   7    15213.96    16372.70    884.57 o 
  -2   0   7    17400.77    18025.24    803.80 o 
  -1   0   7    34262.03    30038.23   1191.41 o 
   0   0   7    20131.10    18115.26    493.90 o 
   1   0   7    26416.11    23241.63    424.85 o 
   2   0   7    53872.36    53485.35   1435.35 o 
   3   0   7    25103.15    24567.77   1596.84 o 
   4   0   7    11254.55    11291.51    493.08 o 
   5   0   7     1834.81     1907.73    112.65 o 
   6   0   7     6408.00     6612.48    218.01 o 
   7   0   7     1736.57     1748.56     74.08 o 
   8   0   7     2194.72     2208.89    100.05 o 
   9   0   7      737.97      860.18     45.64 o 
  10   0   7      736.33      880.60     80.01 o 
  -9   1   7     1679.49     1703.19     82.28 o 
  -8   1   7     3348.18     3319.47    116.04 o 
  -7   1   7      836.97      814.78     59.11 o 
  -6   1   7    19692.72    20636.15    444.62 o 
  -5   1   7     2455.10     2663.87    102.09 o 
  -4   1   7     2370.61     2419.93    112.72 o 
  -3   1   7      296.10      439.26     29.72 o 
  -2   1   7    42350.84    46362.08   2280.70 o 
  -1   1   7    11625.09    11601.82    717.91 o 
   0   1   7     8222.11     6929.25    310.16 o 
   1   1   7      895.44      798.39     32.20 o 
   2   1   7      672.04      763.50     24.86 o 
   3   1   7     1925.69     1943.93    111.77 o 
   4   1   7     3366.96     3673.06    207.94 o 
   5   1   7      488.87      531.27     23.23 o 
   6   1   7     6246.04     5980.95    404.16 o 
   7   1   7     3118.40     3017.09    135.70 o 
   8   1   7       18.98       39.80     48.61 o 
   9   1   7      546.64      534.17     38.28 o 
  10   1   7      543.06      516.85    210.55 o 
  -8   2   7       96.12       99.98     43.25 o 
  -7   2   7     1585.58     1614.81    109.16 o 
  -6   2   7      582.24      588.44     65.35 o 
  -5   2   7      305.57      394.30     36.52 o 
  -4   2   7     1521.56     1628.75     32.26 o 
  -3   2   7     4628.02     5044.05    120.91 o 
  -2   2   7      610.97      702.25     17.00 o 
  -1   2   7     5578.92     6337.76    216.56 o 
   0   2   7     9898.76     9620.02    744.71 o 
   1   2   7    19104.44    16522.56   1099.10 o 
   2   2   7     3919.13     4100.23    174.04 o 
   3   2   7    23976.28    23946.91   1013.49 o 
   4   2   7     8682.29     8719.12    285.73 o 
   5   2   7    14819.36    14630.60    520.57 o 
   6   2   7     3877.70     3846.70    207.24 o 
   7   2   7     5345.51     5091.27    229.38 o 
   8   2   7     2435.14     2497.32    181.98 o 
   9   2   7     1017.10      955.08     40.82 o 
  10   2   7     1804.78     1731.43     84.37 o 
  -8   3   7     2533.74     2791.64     85.00 o 
  -7   3   7      624.50      652.98     45.00 o 
  -6   3   7     4332.25     4562.62     81.84 o 
  -5   3   7    18735.29    18841.08    243.37 o 
  -4   3   7    23039.58    23306.71    267.13 o 
  -3   3   7       18.32      167.61     69.87 o 
  -2   3   7    48243.58    50047.41    929.36 o 
  -1   3   7     1417.85     1691.30     53.11 o 
   0   3   7    24728.59    22183.73   2316.67 o 
   1   3   7       36.36       34.15     34.77 o 
   2   3   7   102919.27    97213.89   6819.34 o 
   3   3   7     4515.51     4765.87    293.46 o 
   4   3   7     7317.37     7451.44    353.91 o 
   5   3   7      104.09      118.38     15.72 o 
   6   3   7     7221.25     7156.96    279.01 o 
   7   3   7      228.88      327.32     25.00 o 
   8   3   7      521.20      546.91     47.78 o 
   9   3   7     1174.91     1242.67     52.52 o 
  10   3   7      177.55       39.92    133.33 o 
  -8   4   7     7399.92     7364.49    172.50 o 
  -7   4   7     2877.99     2886.97     83.32 o 
  -6   4   7      272.54      342.11     29.36 o 
  -5   4   7     7004.85     7169.69    154.95 o 
  -4   4   7     2927.55     2880.70     54.18 o 
  -3   4   7     2061.30     2208.16     46.69 o 
  -2   4   7     1302.91     1493.92     54.70 o 
  -1   4   7    37772.07    38773.52   1559.33 o 
   0   4   7      680.46      747.33     89.74 o 
   1   4   7     3256.03     3544.17    110.26 o 
   2   4   7     1093.78     1140.94     34.52 o 
   3   4   7     2307.87     2285.04     73.63 o 
   4   4   7      998.50     1103.52    108.08 o 
   5   4   7     2459.13     2373.56    126.60 o 
   6   4   7      216.52      214.45     71.81 o 
   7   4   7     1221.38     1275.31    105.87 o 
   8   4   7     1144.84     1145.56    124.70 o 
   9   4   7     1106.85     1050.40     97.51 o 
  10   4   7        5.54       46.61     49.97 o 
  -6   5   7      311.36      308.33     30.48 o 
  -5   5   7     2915.54     2844.63     50.66 o 
  -4   5   7       39.23       30.81     16.79 o 
  -3   5   7      663.04      725.52     47.46 o 
  -2   5   7     4053.59     4185.59    140.08 o 
  -1   5   7    13920.86    13707.30    754.06 o 
   0   5   7    18535.03    17427.93   2208.51 o 
   1   5   7      819.66      906.57     71.09 o 
   2   5   7    30044.58    32019.53   1122.39 o 
   3   5   7     9088.16     9480.28    314.61 o 
   4   5   7    21062.12    21189.12   1111.57 o 
   5   5   7      305.84      335.34     60.88 o 
   6   5   7    19314.61    18435.62   1791.24 o 
   7   5   7        4.26       35.23     23.07 o 
   8   5   7      619.83      656.59     42.61 o 
   9   5   7       64.44       36.89     39.44 o 
  10   5   7     3191.37     3000.96    115.96 o 
  -6   6   7     6787.74     7008.17    231.79 o 
  -5   6   7        7.84       88.28     34.96 o 
  -4   6   7    23228.87    22746.91    421.76 o 
  -3   6   7    13237.45    13612.05    383.83 o 
  -2   6   7     2315.11     2399.89     98.21 o 
  -1   6   7     6211.72     5990.34    430.80 o 
   0   6   7    28658.18    27684.52   2429.29 o 
   1   6   7    24007.34    22927.35   1921.61 o 
   2   6   7     5401.42     5700.39    243.72 o 
   3   6   7    15514.83    16120.38    619.76 o 
   4   6   7     2943.83     3057.68    124.13 o 
   5   6   7      806.08      760.62     42.60 o 
   6   6   7     1517.42     1580.53    114.01 o 
   7   6   7     3702.26     3568.54    239.87 o 
   8   6   7       37.85       15.48     27.92 o 
   9   6   7      172.35      112.49     45.27 o 
  -6   7   7      348.95      487.64    112.95 o 
  -5   7   7     2669.23     2659.67     74.44 o 
  -4   7   7      565.33      581.35     33.92 o 
  -3   7   7      986.62     1068.08     41.55 o 
  -2   7   7      830.89      999.68     57.83 o 
  -1   7   7     5043.31     5030.46    251.63 o 
   0   7   7      623.47      617.32     30.41 o 
   1   7   7      270.89      281.99     28.06 o 
   2   7   7     1032.48     1086.58     35.26 o 
   3   7   7        6.62       -5.46     31.19 o 
   4   7   7     3464.63     3661.82    153.59 o 
   5   7   7      139.94       56.27     29.47 o 
   6   7   7     1407.74     1415.37     47.81 o 
   7   7   7     1636.73     1702.61    123.49 o 
   8   7   7     1457.04     1516.36    105.79 o 
   9   7   7       73.35      -11.20     41.01 o 
  -6   8   7     4257.66     4789.63    199.03 o 
  -5   8   7       66.35       41.63    104.53 o 
  -4   8   7       70.10       62.39     44.82 o 
  -3   8   7     1349.95     1328.33    197.29 o 
  -2   8   7    12385.02    12214.75    467.15 o 
  -1   8   7      243.54      265.69     28.05 o 
   0   8   7     6693.45     6968.66    356.85 o 
   1   8   7     9277.36     8887.05   1047.04 o 
   2   8   7     6114.76     6409.72    197.11 o 
   3   8   7     1449.35     1574.68     63.66 o 
   4   8   7    16988.05    18136.89    728.20 o 
   5   8   7    11259.52    12203.91    237.71 o 
   6   8   7     1739.09     1888.44    129.97 o 
   7   8   7     1002.05     1044.03     80.37 o 
   8   8   7      950.27      751.32     58.28 o 
   9   8   7      733.20      601.32     62.53 o 
  -6   9   7     1530.19     1468.38    134.28 o 
  -5   9   7     7326.19     7520.80    176.31 o 
  -4   9   7     1540.69     1461.02     53.96 o 
  -3   9   7     6185.96     6036.02    127.19 o 
  -2   9   7      458.60      482.11     37.11 o 
  -1   9   7    13051.06    12923.68    445.21 o 
   0   9   7      370.49      505.47     86.06 o 
   1   9   7    11397.33    11216.41    643.16 o 
   2   9   7     1129.10     1319.28    126.88 o 
   3   9   7     7211.90     7443.90    150.54 o 
   4   9   7       48.07       63.39     24.53 o 
   5   9   7     1589.31     1645.00     73.20 o 
   6   9   7      144.53      150.79     60.95 o 
   7   9   7      548.75      552.59     55.78 o 
  -5  10   7      428.47      355.83     49.41 o 
  -4  10   7      830.03      752.10     53.01 o 
  -3  10   7       67.70       96.63     79.44 o 
  -2  10   7        4.61       89.41     32.31 o 
  -1  10   7       12.68       65.97     29.87 o 
   0  10   7     3051.62     3003.28     74.75 o 
   1  10   7       35.23       12.59     26.78 o 
   2  10   7     3988.07     4189.65    302.38 o 
   3  10   7     1552.08     1601.26    124.77 o 
   4  10   7      102.93       51.36     27.82 o 
   5  10   7      660.23      684.48     77.77 o 
   6  10   7     3452.97     3450.30    138.18 o 
  -4  11   7     1933.26     1794.39    137.10 o 
  -3  11   7      138.46      141.59     39.19 o 
  -2  11   7     1861.33     2021.60    252.46 o 
  -1  11   7     6883.80     6669.89    141.29 o 
   0  11   7      166.30      157.68     44.82 o 
   1  11   7     3318.44     3259.08     82.21 o 
   2  11   7      132.87      237.18     75.07 o 
   3  11   7    10491.10    10319.26    215.64 o 
   4  11   7      270.52      262.02     45.06 o 
   5  11   7     3704.52     3775.56    101.60 o 
   6  11   7      138.01      328.51     60.19 o 
  -3  12   7     2436.51     2385.49     82.13 o 
  -2  12   7     2367.98     2418.72     77.55 o 
  -1  12   7      320.18      302.92     44.23 o 
   0  12   7     1365.38     1352.03     58.25 o 
   1  12   7     2103.45     2196.84     76.80 o 
   2  12   7     2491.09     2342.49     72.62 o 
   3  12   7      425.73      475.64     46.73 o 
   4  12   7     1172.22     1236.52     63.50 o 
   5  12   7      227.40      154.40     68.12 o 
  -1  13   7      296.08      354.75     96.02 o 
   0  13   7       67.15       52.54     39.16 o 
   1  13   7      263.40      309.87     47.77 o 
   2  13   7       84.38      168.89     49.53 o 
   3  13   7     1392.88     1179.91    127.66 o 
  -3 -10   8       39.90      129.74     93.22 o 
  -2 -10   8      128.82      108.90     79.55 o 
  -1 -10   8      502.66      621.01     94.13 o 
   0 -10   8      765.43      738.95     97.05 o 
   1 -10   8      534.77      452.03     89.20 o 
   2 -10   8        7.30      118.54     84.25 o 
  -5  -9   8     2329.31     2239.78    104.60 o 
  -4  -9   8     2449.39     2715.55    243.98 o 
  -3  -9   8      342.81      400.55     65.53 o 
  -2  -9   8     3157.30     3219.91    252.34 o 
  -1  -9   8     1964.24     2330.73    123.32 o 
   0  -9   8     7881.68     9168.25    274.29 o 
   1  -9   8        9.42       90.75     65.65 o 
   2  -9   8     5668.01     7066.79    223.57 o 
   3  -9   8      133.92       54.68     80.89 o 
   4  -9   8     2417.70     2564.14    139.25 o 
  -6  -8   8     2661.77     2545.12    106.64 o 
  -5  -8   8      641.36      557.20     74.74 o 
  -4  -8   8     1154.99     1259.75     83.11 o 
  -3  -8   8      557.57      587.45    103.47 o 
  -2  -8   8     3017.67     3131.75    223.11 o 
  -1  -8   8     3963.88     4027.92    331.47 o 
   0  -8   8      670.56      717.34    149.22 o 
   1  -8   8      443.42      533.05     63.76 o 
   2  -8   8      239.27      283.79     46.53 o 
   3  -8   8       53.15       59.16     64.09 o 
   4  -8   8      493.65      450.24     86.28 o 
   5  -8   8       28.16       45.26     93.89 o 
  -7  -7   8      184.15      235.23     63.25 o 
  -6  -7   8       92.51       -4.97    220.05 o 
  -5  -7   8      304.55      188.61    129.01 o 
  -4  -7   8      304.27      363.73     54.93 o 
  -3  -7   8     3118.62     3140.99    117.60 o 
  -2  -7   8     1496.51     1470.13     58.14 o 
  -1  -7   8       62.81      -29.35     33.45 o 
   0  -7   8     1496.95     1653.21    187.64 o 
   1  -7   8     1466.63     1357.82    174.41 o 
   2  -7   8     2567.39     2547.69    260.27 o 
   3  -7   8     3493.11     3450.70    385.98 o 
   4  -7   8     7543.92     7740.88    772.38 o 
   5  -7   8      128.16       52.44     77.53 o 
   6  -7   8     1752.03     1873.58    157.61 o 
  -8  -6   8     1524.28     1509.83     92.81 o 
  -7  -6   8        5.61      -55.23     55.23 o 
  -6  -6   8     6763.83     5676.53    280.29 o 
  -5  -6   8      480.04      397.91     88.45 o 
  -4  -6   8     5307.66     5129.86    175.82 o 
  -3  -6   8     1818.08     1758.02     98.76 o 
  -2  -6   8    11615.78    11863.94    681.21 o 
  -1  -6   8     2796.04     2759.48    290.19 o 
   0  -6   8     7671.73     7427.76    894.35 o 
   1  -6   8     7703.34     7682.89    591.27 o 
   2  -6   8    11112.43    10897.49    873.23 o 
   3  -6   8     3553.24     3453.24    361.84 o 
   4  -6   8     1432.25     1285.01    133.63 o 
   5  -6   8     2083.29     2255.93    256.29 o 
   6  -6   8      986.47     1197.38    133.14 o 
   7  -6   8      953.60      879.52    163.40 o 
  -8  -5   8     4210.96     4504.78    156.83 o 
  -7  -5   8     3500.48     3229.01    188.95 o 
  -6  -5   8       83.20       34.65     67.98 o 
  -5  -5   8     2232.07     2157.71    133.36 o 
  -4  -5   8     1700.71     1716.01    118.69 o 
  -3  -5   8     2680.09     2628.01     71.88 o 
  -2  -5   8      292.29      245.35     56.19 o 
  -1  -5   8    10829.05    10799.44    809.39 o 
   0  -5   8     1305.71     1305.07    142.36 o 
   1  -5   8      172.08      200.47     28.91 o 
   2  -5   8       76.90       40.32     36.13 o 
   3  -5   8     3041.99     2664.40    295.30 o 
   4  -5   8        0.66       12.50     82.25 o 
   5  -5   8     2717.18     2318.73    187.39 o 
   6  -5   8       54.82       52.86     71.15 o 
   7  -5   8      772.86      769.66    163.84 o 
  -9  -4   8      200.39      201.46     68.80 o 
  -8  -4   8      102.98       46.61     49.97 o 
  -7  -4   8       86.86       23.28     51.31 o 
  -6  -4   8      212.80      235.30     33.71 o 
  -5  -4   8     1498.67     1530.16    117.99 o 
  -4  -4   8      698.79      721.72     96.99 o 
  -3  -4   8      724.49      706.26     36.10 o 
  -2  -4   8     8917.25     8912.46    199.96 o 
  -1  -4   8        5.90       34.58     31.79 o 
   0  -4   8     5908.08     5926.36    295.68 o 
   1  -4   8     2086.30     2043.48    212.53 o 
   2  -4   8    19260.16    18118.77   1608.37 o 
   3  -4   8      502.77      456.50     50.58 o 
   4  -4   8     8483.37     7500.03    803.82 o 
   5  -4   8     3376.13     3157.25    309.25 o 
   6  -4   8     7720.41     7293.04    203.78 o 
   7  -4   8     1093.63     1029.80     73.25 o 
   8  -4   8      877.72      729.72    240.50 o 
  -9  -3   8     1041.87     1073.66     80.47 o 
  -8  -3   8     2328.50     2276.50    101.58 o 
  -7  -3   8      742.48      791.22     39.27 o 
  -6  -3   8     7270.61     7263.17    113.29 o 
  -5  -3   8     4467.80     4421.18    183.91 o 
  -4  -3   8     7642.61     7515.99    180.87 o 
  -3  -3   8    16804.77    15819.16    407.48 o 
  -2  -3   8       36.81       52.27     30.79 o 
  -1  -3   8    11514.43    10661.71    465.67 o 
   0  -3   8     9453.11     9166.17    392.93 o 
   1  -3   8    38582.44    34839.65   1930.56 o 
   2  -3   8     1881.21     1706.55    110.84 o 
   3  -3   8    15435.60    14296.31    939.94 o 
   4  -3   8       50.23      -19.02     36.32 o 
   5  -3   8     1668.90     1639.79     85.91 o 
   6  -3   8       91.15      227.91     92.49 o 
   7  -3   8     3676.06     3780.73    135.32 o 
   8  -3   8     1421.01     1554.14    202.88 o 
  -9  -2   8     4868.66     4950.20    166.29 o 
  -8  -2   8      229.96      271.58     61.29 o 
  -7  -2   8     2362.31     2492.83     59.06 o 
  -6  -2   8     1395.55     1442.16     60.37 o 
  -5  -2   8     1098.01     1233.66     40.08 o 
  -4  -2   8      653.34      780.57     32.92 o 
  -3  -2   8     2445.22     2506.41    124.86 o 
  -2  -2   8    10999.06    10283.52    435.24 o 
  -1  -2   8      541.04      603.15     61.24 o 
   0  -2   8      730.86      622.01     29.53 o 
   1  -2   8     1207.54      993.59     45.10 o 
   2  -2   8      219.41      257.68     43.41 o 
   3  -2   8       17.82       -7.44     22.62 o 
   4  -2   8      592.96      583.06     64.53 o 
   5  -2   8      223.30      197.15     42.96 o 
   6  -2   8     7303.51     7055.00    323.31 o 
   7  -2   8       25.35       11.76     41.91 o 
   8  -2   8     1012.52      859.12     68.22 o 
   9  -2   8       47.97     -113.31    150.36 o 
  -9  -1   8      227.57      225.88     61.85 o 
  -8  -1   8      247.82      255.34     36.78 o 
  -7  -1   8       73.30      122.51     33.28 o 
  -6  -1   8     6858.74     6882.82    258.40 o 
  -5  -1   8       95.64      115.64     40.31 o 
  -4  -1   8     1847.63     1959.73     41.15 o 
  -3  -1   8       18.88       55.69     32.99 o 
  -2  -1   8    17109.07    16354.12    517.71 o 
  -1  -1   8     7717.15     7251.08    173.94 o 
   0  -1   8     2529.55     2293.17     90.96 o 
   1  -1   8    23757.20    19303.17    806.42 o 
   2  -1   8     5406.46     5128.81    199.36 o 
   3  -1   8    14862.93    14410.50    480.77 o 
   4  -1   8     7534.93     7718.92    238.10 o 
   5  -1   8    22939.13    23367.69   1049.58 o 
   6  -1   8       82.93       93.36     32.13 o 
   7  -1   8     4126.64     4279.04    243.48 o 
   8  -1   8      609.35      649.72     64.29 o 
   9  -1   8     2114.65     2051.02     97.62 o 
  -9   0   8     5725.77     5798.51    178.90 o 
  -8   0   8      592.07      572.84     47.44 o 
  -7   0   8     2785.52     2910.50    124.92 o 
  -6   0   8     2019.05     2209.48    162.79 o 
  -5   0   8    34689.82    35238.45   2401.63 o 
  -4   0   8     1142.85     1279.01     71.07 o 
  -3   0   8     4850.35     5417.96    251.36 o 
  -2   0   8     7883.01     7868.14    287.18 o 
  -1   0   8    28658.00    24668.41   1097.25 o 
   0   0   8     5743.65     5478.72    133.07 o 
   1   0   8    16786.94    14255.43    479.37 o 
   2   0   8    48963.14    46399.23   1483.95 o 
   3   0   8     5452.08     5547.32    265.93 o 
   4   0   8      947.80      907.84     28.57 o 
   5   0   8     2927.81     3053.31     57.83 o 
   6   0   8     4169.86     4471.12    146.13 o 
   7   0   8       22.75       33.82     30.33 o 
   8   0   8        9.78       36.15     28.50 o 
   9   0   8      262.53      244.75     55.90 o 
  -8   1   8     3604.08     3724.07    134.52 o 
  -7   1   8      990.09     1128.08     78.07 o 
  -6   1   8      843.28      896.93     57.36 o 
  -5   1   8      415.70      440.24     24.18 o 
  -4   1   8     1361.68     1467.42     72.46 o 
  -3   1   8       43.41      151.82     22.76 o 
  -2   1   8      424.95      557.08     35.16 o 
  -1   1   8     7995.64     7470.86    314.11 o 
   0   1   8     2659.38     2305.43    111.10 o 
   1   1   8      434.07      455.89     29.98 o 
   2   1   8     7093.45     6858.79    256.42 o 
   3   1   8     1566.22     1508.24     39.66 o 
   4   1   8      139.19      274.65     83.68 o 
   5   1   8     2793.40     2776.86    150.16 o 
   6   1   8     6246.31     6203.58    243.99 o 
   7   1   8     1352.82     1429.68     73.36 o 
   8   1   8     1551.86     1554.09     72.93 o 
   9   1   8     2842.26     2619.80     90.54 o 
  -8   2   8     3707.51     3797.28    221.09 o 
  -7   2   8     3956.93     4280.84    167.62 o 
  -6   2   8      274.55      226.31     23.42 o 
  -5   2   8     2751.34     2965.68     51.97 o 
  -4   2   8     8292.37     8639.71    221.19 o 
  -3   2   8     6677.08     7053.35    287.87 o 
  -2   2   8     1783.84     1909.49     81.49 o 
  -1   2   8    47016.69    47554.44   2080.52 o 
   0   2   8     1755.39     1569.80    106.93 o 
   1   2   8     5697.49     5019.35    211.66 o 
   2   2   8      952.71     1079.22     77.36 o 
   3   2   8    61942.48    62522.69   2124.04 o 
   4   2   8     8897.78     9361.38    258.62 o 
   5   2   8    10009.49    10207.94    394.69 o 
   6   2   8     8107.07     8138.09    318.77 o 
   7   2   8     5522.49     5389.52    197.59 o 
   8   2   8      292.39      333.86     33.54 o 
   9   2   8     1599.07     1546.28    120.31 o 
  10   2   8     2817.78     2678.47    100.82 o 
  -8   3   8     1304.41     1505.81     73.98 o 
  -7   3   8     7465.69     7750.01    488.85 o 
  -6   3   8     4652.36     4627.87    191.26 o 
  -5   3   8     9260.56     9267.80    147.61 o 
  -4   3   8    11394.92    12052.31    228.59 o 
  -3   3   8     2352.09     2478.64     39.02 o 
  -2   3   8    11693.70    12329.11    388.84 o 
  -1   3   8       16.91       29.90     32.68 o 
   0   3   8    29574.09    26786.17   1866.28 o 
   1   3   8       24.68       71.17     55.90 o 
   2   3   8    12497.47    12280.94    616.41 o 
   3   3   8      972.77     1001.97     61.51 o 
   4   3   8     7988.62     8082.32    345.13 o 
   5   3   8      145.60      146.05     16.74 o 
   6   3   8      120.07      105.56     27.85 o 
   7   3   8      422.36      497.81     28.76 o 
   8   3   8      128.47      175.22     28.55 o 
   9   3   8       28.38      -34.23     44.48 o 
  10   3   8      477.45      387.91     63.57 o 
  -8   4   8     3216.17     3282.91    126.73 o 
  -7   4   8      321.38      316.43     57.15 o 
  -6   4   8      110.43      165.50     30.61 o 
  -5   4   8     1370.15     1382.00     39.94 o 
  -4   4   8     1209.50     1316.99     33.10 o 
  -3   4   8     1226.49     1269.82     46.48 o 
  -2   4   8       35.21      125.81     37.79 o 
  -1   4   8     5680.45     5921.31    296.84 o 
   0   4   8     5940.76     5600.75    453.66 o 
   1   4   8     1748.58     1750.85     72.94 o 
   2   4   8        8.01       -7.54     12.30 o 
   3   4   8     6569.20     6529.13    479.50 o 
   4   4   8      429.74      375.90     87.07 o 
   5   4   8     2449.29     2570.20    228.78 o 
   6   4   8      178.50      133.47     39.91 o 
   7   4   8    14018.76    13525.63   1079.19 o 
   8   4   8      491.85      471.89     74.56 o 
   9   4   8      873.85      860.90    221.11 o 
  -7   5   8     3950.03     4334.12    141.58 o 
  -6   5   8     1901.75     1916.72     55.80 o 
  -5   5   8     8833.88     8522.58    164.83 o 
  -4   5   8      786.39      801.44     54.13 o 
  -3   5   8    17991.52    19013.88    452.66 o 
  -2   5   8    13384.06    13565.64    613.95 o 
  -1   5   8    12695.46    13072.04   1096.28 o 
   0   5   8     7521.22     7101.41    787.58 o 
   1   5   8     2944.01     3005.38    187.43 o 
   2   5   8    23945.51    24883.36    537.38 o 
   3   5   8     5085.87     5138.64    187.91 o 
   4   5   8    23199.32    22651.03   2076.28 o 
   5   5   8      131.32      184.93     75.36 o 
   6   5   8     7775.14     7721.80    586.97 o 
   7   5   8      151.59      197.97     50.52 o 
   8   5   8     3276.35     3206.65    253.95 o 
   9   5   8       29.78       53.67    105.54 o 
  -6   6   8     3947.48     3614.97    113.31 o 
  -5   6   8        1.09        2.01     39.87 o 
  -4   6   8    21305.75    21737.36    735.46 o 
  -3   6   8      592.79      665.07     31.95 o 
  -2   6   8      450.39      578.94     34.22 o 
  -1   6   8     7032.18     6905.26    383.89 o 
   0   6   8     8965.44     8942.71    832.07 o 
   1   6   8     2424.94     2329.56    274.91 o 
   2   6   8     2526.97     2620.14    183.85 o 
   3   6   8    13450.13    13764.86    550.73 o 
   4   6   8      285.81      299.73     55.97 o 
   5   6   8      387.16      350.09     91.27 o 
   6   6   8      944.49      934.69     56.10 o 
   7   6   8      770.70      835.18     42.78 o 
   8   6   8        8.84       24.35     54.26 o 
   9   6   8      222.22      284.68     50.23 o 
  -5   7   8     1641.74     1755.74     60.09 o 
  -4   7   8      117.53      147.22     32.45 o 
  -3   7   8      111.58      182.53    102.97 o 
  -2   7   8       33.80       65.92     22.79 o 
  -1   7   8     5057.76     5012.16    362.13 o 
   0   7   8     2344.58     2381.36    221.81 o 
   1   7   8     3670.69     3651.34    412.06 o 
   2   7   8     6445.99     6544.65    433.82 o 
   3   7   8     2111.40     2271.26    117.52 o 
   4   7   8      350.50      410.41     22.48 o 
   5   7   8     2858.74     2790.16     99.28 o 
   6   7   8     8477.00     8646.40    546.70 o 
   7   7   8     1798.51     1791.31     58.17 o 
   8   7   8     1732.81     1746.10     93.38 o 
   9   7   8       41.86       65.21     48.62 o 
  -6   8   8     3719.73     4091.95    196.75 o 
  -5   8   8      718.31      635.64     45.01 o 
  -4   8   8     6849.12     6770.77    249.66 o 
  -3   8   8     2810.98     2903.63     73.13 o 
  -2   8   8     7660.30     7726.42    377.13 o 
  -1   8   8       88.76      161.33     28.67 o 
   0   8   8    18153.04    18374.06   1971.71 o 
   1   8   8     1463.50     1389.71    128.77 o 
   2   8   8     6585.00     6584.87    300.39 o 
   3   8   8     2669.56     2716.03     60.23 o 
   4   8   8    11757.11    12466.43    370.53 o 
   5   8   8     1179.05     1229.86     60.22 o 
   6   8   8     2555.68     2620.09    123.24 o 
   7   8   8     2606.51     2719.99     93.37 o 
   8   8   8      961.35      854.47     59.17 o 
  -6   9   8     2490.61     2990.76    177.38 o 
  -5   9   8     3113.68     3190.45     93.26 o 
  -4   9   8     1985.94     2001.41     65.56 o 
  -3   9   8     5256.96     5346.68    129.42 o 
  -2   9   8      123.74      125.37     61.62 o 
  -1   9   8      353.19      275.88     39.78 o 
   0   9   8      525.60      519.67     66.90 o 
   1   9   8     7978.47     8235.04    521.01 o 
   2   9   8      864.12      920.42     61.06 o 
   3   9   8      207.56      219.62     33.01 o 
   4   9   8        6.17       78.76     30.15 o 
   5   9   8      150.27      162.64     48.63 o 
   6   9   8      765.52      920.65    137.73 o 
   7   9   8       51.61       74.37     48.59 o 
  -5  10   8      895.54      918.31    124.96 o 
  -4  10   8       17.62      130.50    125.82 o 
  -3  10   8      342.15      367.58     42.49 o 
  -2  10   8      547.08      550.11    107.58 o 
  -1  10   8     1659.08     1712.20     59.98 o 
   0  10   8     1251.19     1251.86     65.91 o 
   1  10   8      151.13      180.63     33.73 o 
   2  10   8     2696.11     2829.10     96.00 o 
   3  10   8       23.90      134.75    101.32 o 
   4  10   8     4559.60     4747.46    168.77 o 
   5  10   8      245.38      263.76     75.30 o 
   6  10   8     2243.71     2440.79    131.40 o 
   7  10   8      167.74      177.92     79.33 o 
  -4  11   8     3226.99     3227.31     99.36 o 
  -3  11   8       39.06       52.20     75.63 o 
  -2  11   8     4959.56     4983.51    142.07 o 
  -1  11   8     6100.03     6042.95    201.06 o 
   0  11   8     1309.36     1385.54     86.31 o 
   1  11   8     2699.81     2672.61    178.19 o 
   2  11   8      415.91      410.65     40.82 o 
   3  11   8     4966.72     4883.01    112.35 o 
   4  11   8     1205.64     1335.73     61.94 o 
   5  11   8     4407.91     4571.93    118.14 o 
   6  11   8       55.15      250.97     87.17 o 
  -3  12   8     1279.11     1199.76     71.51 o 
  -2  12   8       12.05      -24.42     59.38 o 
  -1  12   8       55.48      117.90     95.79 o 
   0  12   8      824.74      847.94     61.19 o 
   1  12   8      333.85      455.74     47.24 o 
   2  12   8       69.26      114.26     38.22 o 
   3  12   8       22.29       50.10     59.04 o 
   4  12   8       50.41       53.51     43.32 o 
   5  12   8      553.27      464.36     95.47 o 
  -1  13   8      217.64      272.79     50.02 o 
   0  13   8     1204.05     1232.15     64.77 o 
   1  13   8       16.37      -39.75     95.68 o 
   2  13   8     1197.48     1306.98     67.26 o 
   3  13   8     2813.54     2689.08    110.45 o 
  -2 -10   9      275.89      360.12    117.65 o 
  -1 -10   9     1286.56     1524.52    137.86 o 
   0 -10   9       69.18       -5.60     75.74 o 
  -4  -9   9     1572.97     1526.28    143.70 o 
  -3  -9   9      651.80      535.24     80.80 o 
  -2  -9   9     1526.46     1613.52    367.32 o 
  -1  -9   9     1680.87     1861.02    130.93 o 
   0  -9   9     3097.91     3527.43    161.71 o 
   1  -9   9      413.86      550.40    102.19 o 
   2  -9   9     4286.69     4942.81    187.35 o 
  -6  -8   9      170.52      237.02    160.45 o 
  -5  -8   9       32.42       99.67     63.33 o 
  -4  -8   9     1326.43     1222.62     76.30 o 
  -3  -8   9       70.61       90.28     57.50 o 
  -2  -8   9        4.06       35.04     89.96 o 
  -1  -8   9      376.98      393.95     53.08 o 
   0  -8   9      100.23       69.31     56.24 o 
   1  -8   9       44.65      -37.68     53.95 o 
   2  -8   9        3.51      -17.93     72.15 o 
   3  -8   9       29.86      143.63     73.27 o 
   4  -8   9       88.46      239.09     95.46 o 
  -7  -7   9     1528.21     1474.53    108.95 o 
  -6  -7   9      719.82      750.36     80.07 o 
  -5  -7   9     3114.85     3042.19    110.37 o 
  -4  -7   9      304.76      344.08     80.15 o 
  -3  -7   9     4677.91     4508.63    168.17 o 
  -2  -7   9      382.48      323.23     45.60 o 
  -1  -7   9     7879.52     7436.14    759.22 o 
   0  -7   9     2654.23     2637.43    320.48 o 
   1  -7   9      246.98      331.49     47.29 o 
   2  -7   9     2524.93     2659.00    224.20 o 
   3  -7   9     6008.18     5525.25    423.48 o 
   4  -7   9     5824.23     7532.09    256.14 o 
   5  -7   9      166.96      219.83     99.49 o 
  -7  -6   9     2033.05     1980.39    148.09 o 
  -6  -6   9     7217.12     7328.42    462.88 o 
  -5  -6   9      111.55       73.71    140.75 o 
  -4  -6   9     8309.43     8171.25    154.64 o 
  -3  -6   9      175.49      103.81     40.76 o 
  -2  -6   9     3353.06     3380.59    331.08 o 
  -1  -6   9       12.51      -34.11     34.11 o 
   0  -6   9    14361.77    13602.26   1168.61 o 
   1  -6   9     2741.41     2646.80    190.17 o 
   2  -6   9      731.73      722.81     41.86 o 
   3  -6   9     2076.17     2006.92    156.71 o 
   4  -6   9     2634.56     2361.28    258.00 o 
   5  -6   9      285.42      317.84     83.48 o 
   6  -6   9      143.70      166.50    134.45 o 
  -8  -5   9     1825.32     2099.84    118.60 o 
  -7  -5   9      450.38      583.94    113.75 o 
  -6  -5   9      726.09      644.69     60.32 o 
  -5  -5   9      337.65      313.33     81.66 o 
  -4  -5   9       36.09       18.55     98.17 o 
  -3  -5   9       46.14       31.33     51.49 o 
  -2  -5   9       31.39       15.50     35.14 o 
  -1  -5   9        3.40       35.28     43.56 o 
   0  -5   9     1340.09     1319.03     91.35 o 
   1  -5   9      890.48      938.85     43.84 o 
   2  -5   9      685.38      642.25     94.43 o 
   3  -5   9     1390.61     1200.59    101.36 o 
   4  -5   9      131.38       83.34     49.83 o 
   5  -5   9     1154.38      988.71    105.76 o 
   6  -5   9      653.42      675.39    132.57 o 
   7  -5   9     2810.06     2819.92    225.84 o 
  -8  -4   9      450.29      512.75     76.64 o 
  -7  -4   9      622.70      520.35     55.88 o 
  -6  -4   9     6491.13     6309.99    453.88 o 
  -5  -4   9     1240.02     1267.33    118.51 o 
  -4  -4   9     1739.48     1696.20    110.67 o 
  -3  -4   9     9078.34     8406.18    127.82 o 
  -2  -4   9    19078.25    17911.55    487.06 o 
  -1  -4   9      108.82      289.37    157.20 o 
   0  -4   9     5914.02     5530.80    163.02 o 
   1  -4   9      221.49      295.72     57.13 o 
   2  -4   9    14702.53    13379.86    765.42 o 
   3  -4   9      196.74      130.00     42.24 o 
   4  -4   9    14162.61    12923.89   1230.81 o 
   5  -4   9     2714.36     2565.80    333.07 o 
   6  -4   9     2139.63     2119.04    170.81 o 
   7  -4   9      119.21      166.43     82.38 o 
   8  -4   9     3426.47     3439.18    156.59 o 
  -9  -3   9      734.51      705.99     82.70 o 
  -8  -3   9     7446.46     7312.17    219.43 o 
  -7  -3   9      500.00      572.73     42.76 o 
  -6  -3   9     8682.57     8217.01    311.18 o 
  -5  -3   9     3824.29     3618.53    192.83 o 
  -4  -3   9    10542.07    10269.26    462.94 o 
  -3  -3   9     4828.75     4557.10    202.92 o 
  -2  -3   9     1930.93     1828.94     91.84 o 
  -1  -3   9     9136.19     8200.26    297.81 o 
   0  -3   9     1479.36     1391.29     44.70 o 
   1  -3   9     7620.00     6823.26    309.90 o 
   2  -3   9      104.04      140.75     39.18 o 
   3  -3   9     6899.40     6223.20    587.30 o 
   4  -3   9      272.68      185.68     47.46 o 
   5  -3   9      162.38      110.45     71.56 o 
   6  -3   9       49.50       46.97     58.86 o 
   7  -3   9       69.78       -8.54     46.55 o 
   8  -3   9      220.05      380.33     89.03 o 
  -9  -2   9      794.19      873.20     86.07 o 
  -8  -2   9        3.50      -38.99     40.33 o 
  -7  -2   9     4499.73     4802.05    163.17 o 
  -6  -2   9      252.76      175.20     56.27 o 
  -5  -2   9     1472.84     1513.37    104.84 o 
  -4  -2   9     2240.53     2487.30     66.41 o 
  -3  -2   9      241.79      326.97     54.28 o 
  -2  -2   9       52.99       69.49     28.62 o 
  -1  -2   9     5819.48     5079.61    189.14 o 
   0  -2   9      146.47      185.53     40.87 o 
   1  -2   9     1773.13     1464.17     42.30 o 
   2  -2   9    11885.81     9628.83    558.12 o 
   3  -2   9      602.37      521.74     41.43 o 
   4  -2   9      395.17      390.44     45.42 o 
   5  -2   9     1160.59     1055.76     51.63 o 
   6  -2   9    11431.81    11632.84    364.98 o 
   7  -2   9        5.13      -34.58     34.58 o 
   8  -2   9     2171.53     1992.64    290.94 o 
   9  -2   9      123.86       61.21    209.41 o 
  -9  -1   9       37.66      162.01     67.90 o 
  -8  -1   9     3361.11     3208.53    168.24 o 
  -7  -1   9       57.76        6.20     48.16 o 
  -6  -1   9     5104.59     5081.10    130.75 o 
  -5  -1   9       42.28       19.29     34.02 o 
  -4  -1   9    24136.35    24233.83    264.66 o 
  -3  -1   9      170.10      136.29     38.50 o 
  -2  -1   9    19926.19    18490.89    399.14 o 
  -1  -1   9     7870.84     7400.05    255.54 o 
   0  -1   9    17566.73    16673.53    310.05 o 
   1  -1   9     2015.07     1589.04     70.06 o 
   2  -1   9     6620.73     5513.92    180.29 o 
   3  -1   9    25695.28    23777.52    633.76 o 
   4  -1   9     3251.32     3266.83     95.80 o 
   5  -1   9     8256.86     8574.06    398.84 o 
   6  -1   9       14.93       44.64     50.71 o 
   7  -1   9     6691.68     6618.38    178.56 o 
   8  -1   9      300.61      326.17     97.11 o 
   9  -1   9      654.29      691.25     89.87 o 
  -9   0   9     6712.72     6909.01    211.06 o 
  -8   0   9       84.38       77.55     43.26 o 
  -7   0   9     6343.18     6778.15    177.42 o 
  -6   0   9     2289.13     2429.05    195.97 o 
  -5   0   9    14897.06    15122.42    814.85 o 
  -4   0   9        0.10       12.22     21.85 o 
  -3   0   9    17148.04    17677.44    293.16 o 
  -2   0   9     1775.61     1792.34     50.12 o 
  -1   0   9      551.43      513.09     52.00 o 
   0   0   9     1098.04     1195.66     53.45 o 
   1   0   9    15980.11    13514.75    755.17 o 
   2   0   9     5059.51     4390.85    158.89 o 
   3   0   9      726.86      765.15     42.27 o 
   4   0   9      515.78      513.54     42.14 o 
   5   0   9     1352.56     1390.74     79.15 o 
   6   0   9      375.22      354.18     39.27 o 
   7   0   9      408.66      462.03     32.17 o 
   8   0   9      558.00      712.94     54.94 o 
   9   0   9      254.32      234.83     63.07 o 
  -8   1   9     1981.98     2170.85     63.25 o 
  -7   1   9       74.47       95.40     28.74 o 
  -6   1   9        8.07       52.86     25.68 o 
  -5   1   9       77.80      105.17     29.01 o 
  -4   1   9     3590.77     3823.56    129.05 o 
  -3   1   9      197.09      236.23     62.91 o 
  -2   1   9      558.57      623.06     60.68 o 
  -1   1   9     5958.82     5338.18    174.32 o 
   0   1   9    14499.50    13030.29    287.04 o 
   1   1   9      220.23      188.34     24.98 o 
   2   1   9     3201.97     3028.17     89.13 o 
   3   1   9     1236.47     1218.79     31.66 o 
   4   1   9     9533.53     9785.22    361.53 o 
   5   1   9     1762.13     1806.18    139.50 o 
   6   1   9     4290.60     4524.38    106.77 o 
   7   1   9     6722.88     6866.63    231.04 o 
   8   1   9     2230.13     2214.66     70.95 o 
   9   1   9      435.75      407.09     47.09 o 
  -8   2   9     3380.86     3301.24    320.10 o 
  -7   2   9     2879.84     2994.80     96.43 o 
  -6   2   9     4138.95     4071.61     76.35 o 
  -5   2   9    13082.78    13715.34    226.73 o 
  -4   2   9     6516.15     6867.28    143.49 o 
  -3   2   9     9821.66    10179.96    312.50 o 
  -2   2   9     7281.22     7829.64    261.62 o 
  -1   2   9    48205.57    48552.16   1762.23 o 
   0   2   9      506.80      586.27     43.69 o 
   1   2   9    13437.94    11361.60    235.82 o 
   2   2   9     1111.76     1102.15     28.57 o 
   3   2   9    19361.61    19940.14    431.27 o 
   4   2   9     1720.02     1847.25     69.38 o 
   5   2   9    13459.64    13759.91    441.64 o 
   6   2   9     4579.65     4828.71    115.90 o 
   7   2   9      343.68      346.88     28.80 o 
   8   2   9      299.58      334.56     63.33 o 
   9   2   9      995.15     1005.04     65.96 o 
  -8   3   9     2356.91     2703.92    116.16 o 
  -7   3   9     5697.54     6032.56    185.22 o 
  -6   3   9      491.63      504.62     43.28 o 
  -5   3   9    11618.46    12307.96    236.67 o 
  -4   3   9    11486.98    11911.90    213.21 o 
  -3   3   9      570.24      606.31     30.09 o 
  -2   3   9      462.93      631.16     93.75 o 
  -1   3   9      235.46      255.85     27.75 o 
   0   3   9    10863.77     9649.63    441.93 o 
   1   3   9       42.41       14.20     54.52 o 
   2   3   9     3179.67     3124.28    124.54 o 
   3   3   9     3520.74     3459.56    174.31 o 
   4   3   9       93.57       90.81     29.25 o 
   5   3   9     1853.49     1900.64     88.03 o 
   6   3   9      100.90      109.40     24.91 o 
   7   3   9      806.57      790.94     56.94 o 
   8   3   9     1601.73     1683.32     80.81 o 
   9   3   9       57.99       66.06     90.53 o 
  -8   4   9      209.49      200.56     68.12 o 
  -7   4   9      155.84      113.16     57.14 o 
  -6   4   9        9.20       45.24     31.60 o 
  -5   4   9      326.36      482.81     41.66 o 
  -4   4   9     5342.55     5674.71    301.05 o 
  -3   4   9      727.87      740.55     73.53 o 
  -2   4   9     3582.12     3676.20     74.60 o 
  -1   4   9     5561.84     5606.53    214.80 o 
   0   4   9    14439.76    13265.51    987.97 o 
   1   4   9     2374.46     2268.19     64.83 o 
   2   4   9      815.87      896.31     80.47 o 
   3   4   9    15844.37    15253.33   1400.80 o 
   4   4   9      291.39      260.00     41.67 o 
   5   4   9     7013.39     7145.63    510.27 o 
   6   4   9      410.67      319.33     70.62 o 
   7   4   9    11524.88    11890.54    602.38 o 
   8   4   9       39.88       65.53     45.01 o 
   9   4   9     2018.70     1814.47    168.95 o 
  -7   5   9    12784.81    12908.13    349.66 o 
  -6   5   9     1665.48     1782.31    181.72 o 
  -5   5   9     6313.24     6489.93    258.75 o 
  -4   5   9      278.85      270.95     35.02 o 
  -3   5   9    27303.33    27994.42   1020.61 o 
  -2   5   9      644.43      633.30     32.76 o 
  -1   5   9    13159.55    13730.69    584.38 o 
   0   5   9    20138.73    18952.57   1667.79 o 
   1   5   9     2541.23     2469.64    113.38 o 
   2   5   9      609.91      654.58     30.97 o 
   3   5   9     3338.38     3390.07    256.13 o 
   4   5   9    24077.06    21888.33   3435.91 o 
   5   5   9      262.63      265.49     37.41 o 
   6   5   9      743.72      745.11     69.80 o 
   7   5   9       75.79       41.45     55.25 o 
   8   5   9     2614.94     2448.78    307.23 o 
   9   5   9      163.11       10.44    187.22 o 
  -6   6   9     6809.48     7143.50    204.38 o 
  -5   6   9       71.37       96.38     44.37 o 
  -4   6   9     4301.91     4388.49    144.40 o 
  -3   6   9      510.60      551.73     56.24 o 
  -2   6   9      835.20      795.20     35.39 o 
  -1   6   9        3.89      -22.62     22.62 o 
   0   6   9       20.35       50.48     31.18 o 
   1   6   9     3915.48     3858.55    291.44 o 
   2   6   9       76.57      149.97     55.87 o 
   3   6   9       19.96        6.83     43.31 o 
   4   6   9     1320.19     1357.23     77.45 o 
   5   6   9      135.10      119.31     26.21 o 
   6   6   9       28.42       22.81     27.26 o 
   7   6   9     3000.51     3047.37    367.43 o 
   8   6   9      581.19      518.12    129.20 o 
   9   6   9      337.79      481.26     61.14 o 
  -6   7   9      283.84      223.20     54.23 o 
  -5   7   9     3015.74     3253.73     89.73 o 
  -4   7   9      775.57      718.69     42.35 o 
  -3   7   9     9076.23     9243.12    349.95 o 
  -2   7   9      219.11      249.30     61.46 o 
  -1   7   9     4795.95     4679.87    362.13 o 
   0   7   9     2267.52     2324.16    258.10 o 
   1   7   9    19714.94    18403.94   1809.48 o 
   2   7   9     3216.56     3410.65    368.31 o 
   3   7   9     2051.67     2157.71    134.41 o 
   4   7   9     3126.50     3581.78    358.85 o 
   5   7   9     3671.85     3727.71    276.50 o 
   6   7   9     1119.71     1251.86    101.41 o 
   7   7   9     2163.98     2162.73    109.66 o 
   8   7   9     4914.86     4705.56    431.67 o 
   9   7   9      105.37       55.86     48.88 o 
  -6   8   9     4236.59     4278.33    138.44 o 
  -5   8   9      749.54      956.36     58.73 o 
  -4   8   9     7345.16     7856.98    164.08 o 
  -3   8   9     7081.60     7541.84    266.89 o 
  -2   8   9    10119.64    10402.43    622.08 o 
  -1   8   9       66.22       39.00     44.37 o 
   0   8   9     6568.39     6486.41    587.34 o 
   1   8   9       12.75       54.20     70.77 o 
   2   8   9     5908.42     5797.92    345.30 o 
   3   8   9     1617.63     1581.37     97.41 o 
   4   8   9     5086.68     5330.06    117.23 o 
   5   8   9     1985.20     2283.80     83.66 o 
   6   8   9      595.93      664.14    163.38 o 
   7   8   9      106.85      110.42     32.75 o 
   8   8   9      551.55      570.48     53.25 o 
  -5   9   9      146.10       89.77     42.71 o 
  -4   9   9      842.12      969.30     53.04 o 
  -3   9   9     2349.27     2265.98     71.74 o 
  -2   9   9        7.75       97.73     38.09 o 
  -1   9   9     1440.47     1341.51     52.85 o 
   0   9   9      754.99      795.37     93.80 o 
   1   9   9       12.08       61.93     84.14 o 
   2   9   9       51.38       38.44     24.63 o 
   3   9   9      191.95      163.01     38.27 o 
   4   9   9     1108.38     1225.98     51.26 o 
   5   9   9      940.60     1049.77     71.61 o 
   6   9   9     1095.46     1248.18     78.28 o 
   7   9   9      386.09      481.78     64.88 o 
   8   9   9       17.86      305.86    110.47 o 
  -5  10   9     1964.24     1919.34     97.75 o 
  -4  10   9     4342.97     4348.46    143.04 o 
  -3  10   9     1811.90     1960.12     71.67 o 
  -2  10   9      603.96      588.15    130.21 o 
  -1  10   9     2528.06     2499.56    129.07 o 
   0  10   9     4264.63     4391.00    315.52 o 
   1  10   9     5022.31     5265.26    116.93 o 
   2  10   9     4212.12     4343.71    372.18 o 
   3  10   9      185.41      175.38     33.35 o 
   4  10   9     3412.04     3634.53    102.52 o 
   5  10   9      709.00      816.27     99.51 o 
   6  10   9     3177.45     3560.58    115.32 o 
   7  10   9      693.83      840.01    118.78 o 
  -4  11   9     3123.93     3172.79     97.71 o 
  -3  11   9      929.77      897.84     98.51 o 
  -2  11   9     5778.31     5675.66    130.16 o 
  -1  11   9      640.02      725.04     51.22 o 
   0  11   9     1198.63     1135.24     53.95 o 
   1  11   9     2973.64     3073.71    155.77 o 
   2  11   9      456.96      508.88     46.63 o 
   3  11   9      105.96      122.10     39.11 o 
   4  11   9        7.45      -25.14     56.05 o 
   5  11   9     2261.43     2244.57    128.71 o 
   6  11   9       48.35      -72.60     72.60 o 
  -3  12   9       27.17       70.29    187.33 o 
  -2  12   9       55.95       66.27     47.45 o 
  -1  12   9      351.44      464.64     82.47 o 
   0  12   9      694.47      758.15     54.20 o 
   1  12   9       81.31      160.11     44.58 o 
   2  12   9      345.84      320.92     47.92 o 
   3  12   9      589.96      553.94     54.96 o 
   4  12   9     1338.28     1244.48     64.23 o 
   5  12   9      180.24      237.98     90.98 o 
   0  13   9     3098.29     3090.68     96.66 o 
   1  13   9      163.29      102.33     50.64 o 
   2  13   9     2164.46     2072.27    151.91 o 
  -3  -9  10     2695.55     2444.15    117.90 o 
  -2  -9  10      144.05       56.12     88.96 o 
  -1  -9  10      278.98      246.50    108.01 o 
   0  -9  10     1057.68     1200.53    125.97 o 
   1  -9  10      420.57      645.19    118.33 o 
  -5  -8  10      260.58      124.89     74.58 o 
  -4  -8  10      143.46      412.11    141.06 o 
  -3  -8  10      287.14      455.14     99.39 o 
  -2  -8  10      323.97      329.28     72.71 o 
  -1  -8  10        8.06      -71.48     77.08 o 
   0  -8  10     4194.62     3994.64    746.16 o 
   1  -8  10     1480.23     1510.18    179.79 o 
   2  -8  10       77.83       74.84     93.67 o 
   4  -8  10     1542.28     1444.60    138.99 o 
  -6  -7  10       14.09      216.76     74.07 o 
  -5  -7  10     6630.53     6266.85    325.13 o 
  -4  -7  10        4.04       32.37     63.15 o 
  -3  -7  10     6774.67     6556.10    422.53 o 
  -2  -7  10      110.47       28.72     42.99 o 
  -1  -7  10     5868.06     5815.70    382.61 o 
   0  -7  10      372.73      339.08     60.11 o 
   1  -7  10     5076.87     4702.11    247.80 o 
   2  -7  10     2073.93     1972.29    147.29 o 
   3  -7  10     1794.41     1733.45    120.73 o 
   4  -7  10     2143.02     1947.16    133.64 o 
   5  -7  10      975.49      886.25    157.57 o 
  -7  -6  10     2381.90     2288.41    227.15 o 
  -6  -6  10     2289.48     2240.14    381.98 o 
  -5  -6  10     1415.93     1405.78    130.24 o 
  -4  -6  10     9250.41     8721.51    164.62 o 
  -3  -6  10       40.16        8.58     68.91 o 
  -2  -6  10      207.17      172.98     77.53 o 
  -1  -6  10      133.31       64.33     62.30 o 
   0  -6  10     3257.81     3246.42    132.45 o 
   1  -6  10      541.79      495.31     49.83 o 
   2  -6  10       39.99       82.19     56.19 o 
   3  -6  10     1000.64      998.83     89.61 o 
   4  -6  10      117.71      101.46     63.63 o 
   5  -6  10       87.02       63.15    147.22 o 
   6  -6  10        0.91       33.16    128.40 o 
  -7  -5  10      154.61      199.76     56.08 o 
  -6  -5  10       79.41      148.98     61.80 o 
  -5  -5  10     4643.49     4313.14    152.37 o 
  -4  -5  10       30.29       46.41     96.34 o 
  -3  -5  10      282.04      156.02     43.52 o 
  -2  -5  10      755.79      677.53     81.90 o 
  -1  -5  10     9149.72     8702.30    375.11 o 
   0  -5  10     1633.32     1557.64     55.25 o 
   1  -5  10     3002.77     2948.41     86.83 o 
   2  -5  10      541.14      542.06     70.33 o 
   3  -5  10     4309.71     3924.41    315.95 o 
   4  -5  10       22.89      104.31     56.73 o 
   5  -5  10     3944.35     3495.77    377.17 o 
   6  -5  10     1589.42     1467.02    415.75 o 
   7  -5  10     1932.33     1424.24    167.26 o 
  -8  -4  10     1512.85     1623.49    113.43 o 
  -7  -4  10     5159.53     5251.45    342.27 o 
  -6  -4  10     4145.87     3982.20    398.15 o 
  -5  -4  10     3376.23     3218.21    277.15 o 
  -4  -4  10     8527.15     8089.90    220.20 o 
  -3  -4  10    16099.28    14910.41    450.67 o 
  -2  -4  10     7506.83     6828.83    269.80 o 
  -1  -4  10     2507.48     2379.77    134.79 o 
   0  -4  10    15066.34    15024.40    238.70 o 
   1  -4  10     1263.43     1180.20     54.65 o 
   2  -4  10     4018.09     3643.87    194.65 o 
   3  -4  10        0.30      -49.95     49.95 o 
   4  -4  10    13838.97    12056.22   1227.50 o 
   5  -4  10     1071.57      980.06     73.37 o 
   6  -4  10      757.59      771.65     80.10 o 
   7  -4  10      330.00      490.73    115.06 o 
  -8  -3  10     2031.44     2312.99    121.08 o 
  -7  -3  10       68.20      133.71     38.68 o 
  -6  -3  10    12477.95    11735.56    857.33 o 
  -5  -3  10     2438.31     2329.98    199.48 o 
  -4  -3  10     2381.93     2158.98     57.70 o 
  -3  -3  10      508.05      518.00     74.22 o 
  -2  -3  10     2122.10     1930.64    118.71 o 
  -1  -3  10      104.31      119.20     62.84 o 
   0  -3  10       22.73      -20.02     60.84 o 
   1  -3  10     3008.53     2670.31     63.63 o 
   2  -3  10     2401.24     2184.66    111.83 o 
   3  -3  10      815.95      912.26     73.07 o 
   4  -3  10        8.53      -35.17     60.32 o 
   5  -3  10      346.00      237.01     52.79 o 
   6  -3  10       82.96       89.47     81.01 o 
   7  -3  10     1104.23     1138.45     82.91 o 
   8  -3  10      118.26      105.77     91.86 o 
  -8  -2  10       63.25       50.87     58.26 o 
  -7  -2  10       92.26       89.39     86.47 o 
  -6  -2  10      344.63      499.45     41.61 o 
  -5  -2  10     2060.60     2036.60    115.51 o 
  -4  -2  10     2227.77     2192.61    170.04 o 
  -3  -2  10     6826.93     6414.38    114.89 o 
  -2  -2  10     2785.24     2665.44    134.75 o 
  -1  -2  10     8678.98     8075.41    258.76 o 
   0  -2  10     1416.25     1435.50     39.46 o 
   1  -2  10    15679.48    13662.07    170.91 o 
   2  -2  10     6808.49     5468.37    249.96 o 
   3  -2  10     2911.54     2548.72    137.79 o 
   4  -2  10     6082.93     5648.47    459.41 o 
   5  -2  10     1597.01     1526.43     65.49 o 
   6  -2  10     4502.94     4502.95    258.64 o 
   7  -2  10       68.63      151.48     51.31 o 
   8  -2  10     5281.82     5452.78    179.78 o 
  -9  -1  10      515.65      463.46     73.51 o 
  -8  -1  10    10322.08    10530.69    299.88 o 
  -7  -1  10       75.38       46.27     45.79 o 
  -6  -1  10    10466.86    10484.79    290.57 o 
  -5  -1  10       90.61       52.96     48.19 o 
  -4  -1  10    25073.52    23266.79    944.94 o 
  -3  -1  10      626.85      658.13     60.37 o 
  -2  -1  10    42716.52    39959.29    978.13 o 
  -1  -1  10     8980.98     8654.17    226.35 o 
   0  -1  10     5811.48     5407.44    152.45 o 
   1  -1  10      298.96      271.53     34.19 o 
   2  -1  10     8341.48     7517.49    237.59 o 
   3  -1  10     7814.29     7114.67    253.44 o 
   4  -1  10     1240.15     1306.52    140.73 o 
   5  -1  10     6423.64     6826.79    239.57 o 
   6  -1  10       11.96      -55.07     72.03 o 
   7  -1  10      249.23      309.78     71.70 o 
   8  -1  10       88.38       59.07     75.65 o 
   9  -1  10     1224.58     1179.90     98.77 o 
  -9   0  10     1668.15     1850.88    106.94 o 
  -8   0  10      246.33      195.95    127.84 o 
  -7   0  10     7367.71     7596.96    418.68 o 
  -6   0  10     2347.41     2434.77    133.08 o 
  -5   0  10     6209.59     6533.30    126.46 o 
  -4   0  10       25.70       28.43     50.73 o 
  -3   0  10     2985.56     2665.35    142.16 o 
  -2   0  10     3269.22     3084.66    164.88 o 
  -1   0  10        5.38      -25.98     40.40 o 
   0   0  10      773.93      810.64     32.68 o 
   1   0  10       16.46       30.50     18.52 o 
   2   0  10      109.91      115.19     26.67 o 
   3   0  10     2189.78     2120.85     63.39 o 
   4   0  10       71.93       77.53     55.79 o 
   5   0  10      729.76      699.27     37.82 o 
   6   0  10      601.86      606.18     68.90 o 
   7   0  10      825.78      775.77     51.15 o 
   8   0  10      391.75      498.90     57.32 o 
   9   0  10      523.45      517.10    126.17 o 
  -8   1  10      167.45      238.43    188.01 o 
  -7   1  10       18.69      -12.52     31.37 o 
  -6   1  10       34.38       35.11     44.92 o 
  -5   1  10     1333.50     1439.59    101.80 o 
  -4   1  10    25133.05    25217.35   1379.18 o 
  -3   1  10      712.34      807.94     37.79 o 
  -2   1  10     5705.71     5297.11    259.70 o 
  -1   1  10     3389.28     3158.48    166.11 o 
   0   1  10    40856.00    38641.79    478.54 o 
   1   1  10     1796.57     1559.36     88.18 o 
   2   1  10    14877.22    13215.31    513.30 o 
   3   1  10     4671.06     4445.81    168.40 o 
   4   1  10     7854.18     8154.56    294.45 o 
   5   1  10       25.85      -18.15     18.15 o 
   6   1  10     7383.19     7867.01    295.29 o 
   7   1  10     8383.74     8755.37    296.01 o 
   8   1  10      923.44     1026.75     71.63 o 
   9   1  10      421.91      593.40    139.73 o 
  -7   2  10    10768.01    11930.97    334.85 o 
  -6   2  10     3482.56     3694.12     79.08 o 
  -5   2  10     7030.35     7040.29    371.74 o 
  -4   2  10    10713.76    10937.67    726.02 o 
  -3   2  10    32430.43    30911.96   2938.62 o 
  -2   2  10    13880.29    13172.88    685.21 o 
  -1   2  10    11021.89     9960.38    555.05 o 
   0   2  10     1008.10      972.52     46.26 o 
   1   2  10    12326.18    10199.58    413.13 o 
   2   2  10      984.36      879.62     34.93 o 
   3   2  10     4821.51     4998.52    102.96 o 
   4   2  10     3572.87     3809.22     97.38 o 
   5   2  10     4323.62     4439.30    208.87 o 
   6   2  10       90.92       57.65     28.52 o 
   7   2  10      224.06      323.34     36.58 o 
   8   2  10     1098.66     1190.45     50.53 o 
   9   2  10      126.38      153.75    118.76 o 
  -7   3  10     1641.07     1813.08     99.10 o 
  -6   3  10      228.48      369.37     81.46 o 
  -5   3  10     9817.92    10075.69    466.82 o 
  -4   3  10     2932.09     2925.03     87.80 o 
  -3   3  10       30.52       54.75     67.22 o 
  -2   3  10        8.55       22.25     54.40 o 
  -1   3  10        5.20       33.38     74.84 o 
   0   3  10     3232.08     2713.76    163.15 o 
   1   3  10      327.10      262.01     55.52 o 
   2   3  10      244.22      229.84     35.06 o 
   3   3  10     5625.14     5676.09    250.06 o 
   4   3  10     8522.66     8930.21    312.65 o 
   5   3  10      473.41      533.25    105.56 o 
   6   3  10      484.78      570.95     34.62 o 
   7   3  10      462.41      418.16     37.39 o 
   8   3  10     2402.80     2495.67    214.12 o 
   9   3  10       31.27      152.83     51.23 o 
  -7   4  10      447.56      639.60     82.47 o 
  -6   4  10     4402.88     4736.00    271.88 o 
  -5   4  10     3720.80     3909.33     97.72 o 
  -4   4  10     7778.31     8153.38    182.75 o 
  -3   4  10     6553.49     6739.39    146.98 o 
  -2   4  10     9880.65    10688.09    510.11 o 
  -1   4  10     3752.78     3632.60     75.95 o 
   0   4  10    30066.57    27564.62    839.28 o 
   1   4  10    23513.53    19217.20   1164.23 o 
   2   4  10     2112.33     2016.11    187.59 o 
   3   4  10     4715.50     4619.44    286.30 o 
   4   4  10     1796.39     1796.79    153.68 o 
   5   4  10    10916.42    11242.17    717.41 o 
   6   4  10      704.51      692.02     53.02 o 
   7   4  10     3651.83     4099.74    217.81 o 
   8   4  10      380.53      450.62     41.28 o 
   9   4  10     1526.47     1520.91    131.59 o 
  -7   5  10     9760.43     9990.00    283.44 o 
  -6   5  10      123.95       99.96     51.20 o 
  -5   5  10    10899.90    11408.22    221.71 o 
  -4   5  10     1011.66     1017.60     62.43 o 
  -3   5  10    23700.74    24406.70    577.90 o 
  -2   5  10      112.53      167.53     45.82 o 
  -1   5  10    15343.58    16052.62    614.65 o 
   0   5  10     4091.92     3732.59    295.64 o 
   1   5  10     3761.62     3439.78    238.63 o 
   2   5  10      971.31      927.90     82.26 o 
   3   5  10     1133.60     1270.19     92.08 o 
   4   5  10     3006.65     3057.72    317.30 o 
   5   5  10        4.79       55.76     38.88 o 
   6   5  10     1889.48     1864.40    150.19 o 
   7   5  10      251.93      251.22     36.51 o 
   8   5  10       97.99      -17.23    184.20 o 
   9   5  10        2.56      -99.15     99.15 o 
  -6   6  10     2902.99     3059.54    111.70 o 
  -5   6  10     1559.86     1685.01     59.74 o 
  -4   6  10     1687.48     1729.26     52.34 o 
  -3   6  10     2868.84     2830.66    101.62 o 
  -2   6  10     1808.64     2025.99    204.22 o 
  -1   6  10     5031.81     4867.41    350.85 o 
   0   6  10     1255.13     1204.57     42.60 o 
   1   6  10      908.50      918.91     54.54 o 
   2   6  10     3561.48     3648.68     80.35 o 
   3   6  10     1798.08     1862.03     81.02 o 
   4   6  10     4954.31     4923.07    439.12 o 
   5   6  10     1734.22     1874.38    207.72 o 
   6   6  10       70.77       88.97     27.70 o 
   7   6  10      999.55      948.23    141.45 o 
   8   6  10     1609.03     1339.66    321.60 o 
   9   6  10     2076.59     1990.63    351.23 o 
  -6   7  10     1372.13     1512.27     85.19 o 
  -5   7  10     4364.61     4228.92    137.34 o 
  -4   7  10       55.55      142.84     48.18 o 
  -3   7  10    17987.47    18837.58    289.78 o 
  -2   7  10     1514.35     1631.32     89.57 o 
  -1   7  10    10469.21    10803.76    711.57 o 
   0   7  10      112.95      105.87     25.06 o 
   1   7  10    20777.21    19914.73   2049.65 o 
   2   7  10      199.10      246.27    111.40 o 
   3   7  10     4170.45     4445.80    161.11 o 
   4   7  10     4924.63     5020.17    609.41 o 
   5   7  10     5278.07     5358.20    450.61 o 
   6   7  10      448.04      419.83     53.63 o 
   7   7  10      819.48      955.29    173.23 o 
   8   7  10     2086.95     2071.43     86.99 o 
  -6   8  10     8112.43     8582.86    244.85 o 
  -5   8  10      889.51      905.97     66.57 o 
  -4   8  10     2405.46     2348.06     74.77 o 
  -3   8  10     4650.36     4961.29    331.51 o 
  -2   8  10    17582.40    18058.93    877.79 o 
  -1   8  10     1011.56      986.21     48.43 o 
   0   8  10     2006.20     1985.91    136.99 o 
   1   8  10      448.90      482.95     39.34 o 
   2   8  10      803.70      810.83    274.27 o 
   3   8  10     1513.40     1440.59     68.08 o 
   4   8  10      503.16      514.97     58.66 o 
   5   8  10     4151.18     4429.67    319.32 o 
   6   8  10       12.26       42.14     48.29 o 
   7   8  10      375.73      390.16     79.11 o 
   8   8  10      110.27      109.12     84.48 o 
  -5   9  10      384.29      468.31     52.28 o 
  -4   9  10        0.76        8.52    134.89 o 
  -3   9  10      450.13      394.12     49.75 o 
  -2   9  10      251.18      259.55     87.40 o 
  -1   9  10     1792.45     1771.95    160.65 o 
   0   9  10       35.99       32.18     38.99 o 
   1   9  10     2098.11     2221.66     68.83 o 
   2   9  10     2805.65     2733.34    238.06 o 
   3   9  10     2475.03     2595.13    154.32 o 
   4   9  10      182.83      179.44     60.24 o 
   5   9  10     2560.81     2848.15    119.53 o 
   6   9  10      129.48      186.75     61.64 o 
   7   9  10      990.69      968.75    137.62 o 
  -5  10  10     2818.56     3058.76    249.49 o 
  -4  10  10     3035.23     3222.34    177.41 o 
  -3  10  10     4870.56     5112.79    124.34 o 
  -2  10  10     4193.88     4182.13    104.29 o 
  -1  10  10     3489.97     3688.93    136.62 o 
   0  10  10     2329.36     2402.71    168.08 o 
   1  10  10     6383.45     6669.56    258.82 o 
   2  10  10     7496.38     8184.85    666.44 o 
   3  10  10      166.09      219.74    147.38 o 
   4  10  10     1398.64     1357.85    107.61 o 
   5  10  10       21.63       85.60     83.58 o 
   6  10  10     2577.20     2705.61    105.85 o 
   7  10  10        0.26      138.93    113.16 o 
  -4  11  10     1719.86     1791.95    320.26 o 
  -3  11  10      239.16      260.96    175.80 o 
  -2  11  10     5394.34     5543.00    232.42 o 
  -1  11  10      678.85      699.90     53.32 o 
   0  11  10       27.47       62.62     62.52 o 
   1  11  10        2.69       29.35     33.84 o 
   2  11  10      531.90      560.26     49.60 o 
   3  11  10       56.11       57.91     42.23 o 
   4  11  10      131.56       56.89     58.37 o 
   6  11  10        7.14       27.79     75.74 o 
  -2  12  10       38.10       13.14    129.18 o 
  -1  12  10     1306.14     1476.31     69.91 o 
   0  12  10     1485.94     1587.93     71.45 o 
   1  12  10     1946.70     1943.85     88.00 o 
   2  12  10       33.17      135.38     53.78 o 
   3  12  10      859.48      877.72     99.07 o 
   4  12  10      887.72      825.04    109.15 o 
   5  12  10     1534.21     1704.42    144.37 o 
   1  13  10      460.57      521.89    121.58 o 
  -1  -9  11      268.79       20.65    245.05 o 
   0  -9  11      286.78      430.26    124.82 o 
  -4  -8  11     2409.88     2245.52    127.10 o 
  -3  -8  11      812.09      722.74    117.78 o 
  -2  -8  11      987.53      801.94    244.54 o 
  -1  -8  11      973.11      799.75    212.49 o 
   0  -8  11     5578.25     5254.85    435.57 o 
   1  -8  11      585.70      533.07     70.36 o 
  -5  -7  11     2760.61     2568.38    247.92 o 
  -4  -7  11      382.18      276.18     81.76 o 
  -3  -7  11    13663.02    12000.58    824.57 o 
  -2  -7  11       45.62       45.34     50.98 o 
  -1  -7  11     2807.82     2790.93    197.71 o 
   0  -7  11      356.34      295.25     95.58 o 
   1  -7  11     4205.40     4258.81    162.44 o 
   2  -7  11       93.46      -53.33     53.33 o 
   3  -7  11     1564.26     1637.66    109.63 o 
   4  -7  11     2456.53     2604.78    175.80 o 
  -6  -6  11     1981.99     1807.86    155.60 o 
  -5  -6  11     1438.68     1457.37    271.03 o 
  -4  -6  11      816.80      643.19     73.05 o 
  -3  -6  11      325.17      232.78     72.64 o 
  -2  -6  11      197.23       53.11     99.40 o 
  -1  -6  11      455.39      395.59     76.23 o 
   0  -6  11     1343.64     1330.36     69.30 o 
   1  -6  11      258.56      152.62     45.40 o 
   2  -6  11      276.99      314.28     51.26 o 
   3  -6  11       16.60      185.45     57.29 o 
   4  -6  11     1773.93     1625.68    245.95 o 
   5  -6  11        3.76      192.39     78.97 o 
  -7  -5  11       17.17       13.33    107.78 o 
  -6  -5  11      563.40      567.67    100.07 o 
  -5  -5  11     4089.99     3924.85    225.37 o 
  -4  -5  11        9.81      -53.16     66.67 o 
  -3  -5  11     6345.63     5934.70    254.64 o 
  -2  -5  11      804.58      798.32    195.88 o 
  -1  -5  11     5163.94     4987.36    169.07 o 
   0  -5  11     2732.71     2566.69     71.17 o 
   1  -5  11    17574.62    17060.97    452.68 o 
   2  -5  11        3.26       33.23     92.83 o 
   3  -5  11     2124.91     2072.82    104.06 o 
   4  -5  11       23.83      -49.16     49.16 o 
   5  -5  11     5846.51     4651.25    711.97 o 
   6  -5  11      409.55      218.98    104.82 o 
  -7  -4  11     3555.10     3639.50    111.78 o 
  -6  -4  11     1935.40     1852.04    153.90 o 
  -5  -4  11     5798.08     5607.25    160.05 o 
  -4  -4  11     8089.72     7529.06    176.41 o 
  -3  -4  11    10647.74    10162.22    388.29 o 
  -2  -4  11     8990.67     8181.42    630.91 o 
  -1  -4  11     2290.03     2117.35     82.99 o 
   0  -4  11     3875.77     3935.47    138.01 o 
   1  -4  11     1173.44     1139.86    117.21 o 
   2  -4  11     3065.44     2718.06     98.94 o 
   3  -4  11       48.48       17.99     49.01 o 
   4  -4  11      940.16      750.58     72.50 o 
   5  -4  11      520.81      304.75     77.50 o 
   6  -4  11      291.87      203.16    101.80 o 
   7  -4  11      197.44      199.83    105.59 o 
  -8  -3  11      355.27      490.10     88.74 o 
  -7  -3  11      349.79      359.65     90.42 o 
  -6  -3  11     3992.40     3957.94    396.87 o 
  -5  -3  11       85.22      104.24     34.18 o 
  -4  -3  11     1254.71     1119.58     50.41 o 
  -3  -3  11      746.78      789.93     64.99 o 
  -2  -3  11        0.83        1.90     76.41 o 
  -1  -3  11     6605.04     6363.47    296.60 o 
   0  -3  11        5.56      120.78     29.39 o 
   1  -3  11      160.83      171.79     55.49 o 
   2  -3  11     4485.84     3919.71    113.69 o 
   3  -3  11     2923.36     2429.17     94.49 o 
   4  -3  11     1818.12     1644.65    140.21 o 
   5  -3  11     2138.10     1989.28    110.51 o 
   6  -3  11       18.71      -76.44     97.13 o 
   7  -3  11      493.68      558.29    105.41 o 
  -8  -2  11       56.37      -46.38     59.61 o 
  -7  -2  11     2287.51     2373.42    256.70 o 
  -6  -2  11        2.25      -15.02     62.05 o 
  -5  -2  11     5291.79     5116.93    534.50 o 
  -4  -2  11     5875.68     5744.06    218.70 o 
  -3  -2  11    12570.41    12024.22    264.76 o 
  -2  -2  11      224.97      136.86     37.02 o 
  -1  -2  11    21084.28    19384.34    854.29 o 
   0  -2  11    12544.75    12176.60    470.51 o 
   1  -2  11    14289.93    12871.80    190.84 o 
   2  -2  11     4989.51     4113.95     93.93 o 
   3  -2  11     4231.27     3891.50    142.54 o 
   4  -2  11     4748.18     4104.63    329.34 o 
   5  -2  11     3136.27     2902.99    179.93 o 
   6  -2  11     4853.36     4762.06    226.34 o 
   7  -2  11       42.91       88.10     57.93 o 
   8  -2  11     1329.50     1215.27    112.48 o 
  -8  -1  11     4309.94     4138.96    155.94 o 
  -7  -1  11        3.80       30.06     41.42 o 
  -6  -1  11    15379.85    14725.08   1165.88 o 
  -5  -1  11       79.06       65.37     94.55 o 
  -4  -1  11    10068.71     9040.81    769.39 o 
  -3  -1  11       69.09       58.57     68.67 o 
  -2  -1  11    28824.03    27234.82    669.16 o 
  -1  -1  11      153.95      131.50     52.75 o 
   0  -1  11     3254.01     3316.61     74.76 o 
   1  -1  11     1169.16     1116.86     33.88 o 
   2  -1  11      995.61      894.00     49.25 o 
   3  -1  11      386.84      386.06     94.68 o 
   4  -1  11      393.28      428.19     63.08 o 
   5  -1  11     3877.49     3965.53    164.08 o 
   6  -1  11      240.26      227.14    130.97 o 
   7  -1  11      115.11      133.44     50.65 o 
   8  -1  11      102.58      225.23     76.91 o 
  -8   0  11       78.23      143.86     60.73 o 
  -7   0  11      354.25      387.45     97.58 o 
  -6   0  11     2426.65     2461.81    167.02 o 
  -5   0  11     6690.91     6564.01    226.94 o 
  -4   0  11       49.56       55.25     33.39 o 
  -3   0  11     1944.34     1834.06    256.07 o 
  -2   0  11      708.77      653.34     51.41 o 
  -1   0  11     2998.53     2967.97    105.52 o 
   0   0  11      942.38     1005.32     27.21 o 
   1   0  11     6116.99     5796.18    222.86 o 
   2   0  11     2962.11     2687.01    135.15 o 
   3   0  11    15990.63    14546.50    585.72 o 
   4   0  11     2483.60     2393.93    105.06 o 
   5   0  11     3527.97     3682.51    137.83 o 
   6   0  11       36.83       65.38     30.38 o 
   7   0  11     1934.51     2136.07     78.11 o 
   8   0  11     2316.68     2482.04    171.43 o 
  -7   1  11     1729.27     1811.84    219.40 o 
  -6   1  11     4745.38     4966.98    607.02 o 
  -5   1  11     1155.21     1211.65    193.91 o 
  -4   1  11    17210.64    17118.04    704.51 o 
  -3   1  11     1407.90     1253.04    140.87 o 
  -2   1  11    26966.23    25182.06    614.00 o 
  -1   1  11     3569.28     3474.67     76.78 o 
   0   1  11    28725.96    28085.57    545.41 o 
   1   1  11     1090.30     1024.37     76.70 o 
   2   1  11    23601.01    20955.82   1165.67 o 
   3   1  11      212.02      230.20     34.87 o 
   4   1  11     3364.65     3728.05    107.34 o 
   5   1  11      745.42      823.52     42.82 o 
   6   1  11     5641.28     6270.65    230.48 o 
   7   1  11      677.01      725.28     47.90 o 
   8   1  11      529.10      599.54     68.31 o 
   9   1  11     1711.03     1880.14     91.65 o 
  -7   2  11     8347.84     9389.59    278.83 o 
  -6   2  11     3623.15     3529.61    358.86 o 
  -5   2  11     4172.18     4270.52    484.52 o 
  -4   2  11     8081.80     7876.41    675.86 o 
  -3   2  11    14325.64    13464.55   1380.65 o 
  -2   2  11    15199.01    13796.37    904.17 o 
  -1   2  11    13294.53    11478.48    849.27 o 
   0   2  11       33.69       12.04     24.77 o 
   1   2  11       54.83       22.51     27.44 o 
   2   2  11     3341.31     2948.71    146.18 o 
   3   2  11     3280.89     3263.74    130.22 o 
   4   2  11     3022.64     3027.48    123.53 o 
   5   2  11      279.21      244.95     34.33 o 
   6   2  11     1070.21     1127.26    108.67 o 
   7   2  11      408.07      356.51     39.23 o 
   8   2  11       66.22       95.46     38.17 o 
   9   2  11       30.38      -23.86     44.90 o 
  -7   3  11      200.36      239.33     77.09 o 
  -6   3  11      891.07     1097.33    131.35 o 
  -5   3  11     1027.54      968.98     66.56 o 
  -4   3  11      213.51      246.42     52.84 o 
  -3   3  11     1917.80     2131.70    167.06 o 
  -2   3  11     2184.34     2312.46    143.16 o 
  -1   3  11      776.71      786.45     39.55 o 
   0   3  11     9058.21     7923.20    400.21 o 
   1   3  11     7680.39     6295.84    242.12 o 
   2   3  11     7687.27     7276.39    119.35 o 
   3   3  11     3258.69     3277.69     67.53 o 
   4   3  11     8996.30     9717.80    302.78 o 
   5   3  11     1349.47     1518.54     59.59 o 
   6   3  11     2974.52     3289.54    146.81 o 
   7   3  11        9.36      -13.65     41.56 o 
   8   3  11     2465.39     2219.73     81.11 o 
   9   3  11       44.52      220.38    101.73 o 
  -7   4  11       98.07      171.42     77.08 o 
  -6   4  11     7495.22     7814.92    365.27 o 
  -5   4  11      663.90      752.97     58.90 o 
  -4   4  11    14808.12    15421.76    453.43 o 
  -3   4  11    16566.56    16489.59    323.91 o 
  -2   4  11    13966.79    14384.06    657.67 o 
  -1   4  11     1087.53     1070.13     55.09 o 
   0   4  11    32934.12    29609.22    841.13 o 
   1   4  11    15224.85    11982.95    911.86 o 
   2   4  11    11936.87    10473.25    507.54 o 
   3   4  11     5155.83     5439.46    309.08 o 
   4   4  11      369.13      392.84     33.91 o 
   5   4  11     2963.81     3259.82    202.48 o 
   6   4  11     2806.34     2870.44    137.05 o 
   7   4  11     3591.35     4094.70    165.42 o 
   8   4  11      769.36      736.75     57.83 o 
   9   4  11      184.19      231.77     54.66 o 
  -7   5  11     6046.14     6540.76    210.58 o 
  -6   5  11     1096.62     1317.10    116.67 o 
  -5   5  11     7409.21     7783.55    164.90 o 
  -4   5  11      307.10      392.05     49.30 o 
  -3   5  11    20413.39    20946.10    398.77 o 
  -2   5  11     3129.88     3215.46    185.10 o 
  -1   5  11     5002.58     5053.19    165.57 o 
   0   5  11       66.95      178.87    102.64 o 
   1   5  11       62.66       13.75     29.74 o 
   2   5  11        0.85       -8.36     47.19 o 
   3   5  11      224.80      207.76     40.79 o 
   4   5  11       34.25       32.96     37.12 o 
   5   5  11     3819.98     3825.28    318.84 o 
   6   5  11        2.42       27.38     56.05 o 
   7   5  11        9.65       -8.90     37.27 o 
   8   5  11      301.53      286.43     48.26 o 
   9   5  11      397.82      403.39    151.94 o 
  -6   6  11        0.19       80.93     81.68 o 
  -5   6  11      126.92      114.04     37.43 o 
  -4   6  11        3.75      -27.24     33.52 o 
  -3   6  11       10.02      -26.66     26.66 o 
  -2   6  11     6914.73     7383.84    375.33 o 
  -1   6  11     1796.16     1723.64     93.10 o 
   0   6  11     8264.74     8110.53    376.17 o 
   1   6  11     1772.12     1707.56    250.60 o 
   2   6  11    12651.55    11691.78    485.52 o 
   3   6  11      186.87      198.96     31.07 o 
   4   6  11    10163.14     9904.24   1535.49 o 
   5   6  11     5802.42     5912.72    655.66 o 
   6   6  11     2121.65     2182.02    292.03 o 
   7   6  11       50.93        3.25     34.47 o 
   8   6  11      805.10      683.11    176.39 o 
  -6   7  11     4115.84     4189.55    146.73 o 
  -5   7  11     9531.68    10166.31    285.02 o 
  -4   7  11       33.97       13.28     35.04 o 
  -3   7  11    13212.74    13663.77    272.57 o 
  -2   7  11     1052.12     1119.05     70.49 o 
  -1   7  11    20208.01    20574.74   1179.75 o 
   0   7  11     1433.23     1531.36    139.41 o 
   1   7  11    21919.76    20065.88   1894.03 o 
   2   7  11      773.88      638.35     82.53 o 
   3   7  11     4136.93     4148.61    209.87 o 
   4   7  11      434.49      467.26     65.94 o 
   5   7  11     2560.07     2918.99    476.71 o 
   6   7  11     2134.36     2210.82    290.92 o 
   7   7  11      474.29      507.21    264.11 o 
   8   7  11      171.26      163.09     74.96 o 
  -6   8  11     4374.77     4483.19    154.82 o 
  -5   8  11     1042.35      944.34     71.95 o 
  -4   8  11     2075.31     2033.25     74.70 o 
  -3   8  11     1196.63     1271.70     71.29 o 
  -2   8  11     4431.36     4487.06    221.63 o 
  -1   8  11     1755.74     1779.33    175.76 o 
   0   8  11      605.16      629.42     67.07 o 
   1   8  11        8.57      -31.06     36.90 o 
   2   8  11      445.50      504.04    101.95 o 
   3   8  11      403.35      445.83     75.77 o 
   4   8  11      468.54      653.45    109.14 o 
   5   8  11       26.06       61.05    108.12 o 
   6   8  11      747.00      795.61    130.22 o 
   7   8  11       25.87      102.40    143.41 o 
   8   8  11      657.54      534.49    167.98 o 
  -5   9  11      124.85      314.84     70.14 o 
  -4   9  11       64.33       36.88    240.21 o 
  -3   9  11      759.93      832.66    170.34 o 
  -2   9  11     4027.92     4289.37    107.07 o 
  -1   9  11     7240.62     7814.81    731.90 o 
   0   9  11       27.94       54.79    127.84 o 
   1   9  11     3652.29     4025.34    456.93 o 
   2   9  11     6238.83     5950.34    494.28 o 
   3   9  11     6089.21     6204.27    274.72 o 
   4   9  11      179.24      173.80     67.49 o 
   5   9  11     6016.74     6387.06    741.58 o 
   6   9  11        0.34      -26.86    102.07 o 
   7   9  11      744.74      676.41    146.35 o 
  -5  10  11     4841.89     5018.02    302.93 o 
  -4  10  11     2034.98     2032.75     94.62 o 
  -3  10  11     3211.52     3416.04    125.27 o 
  -2  10  11     3534.42     3537.30    350.41 o 
  -1  10  11     8813.03     9008.83    188.40 o 
   0  10  11     3263.41     3344.80    180.69 o 
   1  10  11     1981.87     2345.73    198.33 o 
   2  10  11     3905.45     4172.43    182.13 o 
   3  10  11     2060.75     2236.90    100.01 o 
   4  10  11      278.85      229.25    101.07 o 
   5  10  11       11.91      300.54    211.64 o 
   6  10  11      652.24      580.02    128.42 o 
  -3  11  11      110.95       21.29     42.38 o 
  -2  11  11     2171.27     2258.40    220.30 o 
  -1  11  11      504.66      572.35     56.16 o 
   0  11  11      104.69        8.42     37.54 o 
   1  11  11      969.88     1043.78     81.25 o 
   2  11  11      352.16      420.03     52.32 o 
   3  11  11       56.13       50.71     41.79 o 
   4  11  11       13.35       -6.14     69.87 o 
   5  11  11      124.09      239.55    111.37 o 
   6  11  11     1519.25     1778.16    166.56 o 
  -2  12  11      392.67      565.03     61.25 o 
  -1  12  11     2935.34     3179.86    100.41 o 
   0  12  11      423.75      496.25     59.22 o 
   1  12  11     2871.11     2888.08    207.34 o 
   2  12  11     1200.54     1318.69     96.61 o 
   3  12  11     4227.77     4481.33    120.28 o 
   4  12  11      534.31      592.10    121.24 o 
  -3  -8  12      248.15       21.10     83.03 o 
  -2  -8  12     6429.85     5419.82    672.17 o 
  -1  -8  12      377.40      113.31     90.31 o 
   0  -8  12     4101.55     3834.21    329.46 o 
   1  -8  12     1267.25     1294.28     84.61 o 
  -4  -7  12      295.92      387.26     94.98 o 
  -3  -7  12     7316.90     5950.54    245.13 o 
  -2  -7  12      149.51        2.69    119.21 o 
  -1  -7  12     4423.67     3979.57    131.39 o 
   0  -7  12       21.37      -65.21     65.21 o 
   1  -7  12      384.38      321.64     93.67 o 
   2  -7  12       87.11       75.52     71.48 o 
   3  -7  12      678.19      793.16     89.20 o 
  -5  -6  12      351.22      267.82    112.61 o 
  -4  -6  12      188.13      -31.20     79.73 o 
  -3  -6  12      208.93       32.77     76.39 o 
  -2  -6  12      781.32      786.91    114.64 o 
  -1  -6  12     1735.64     1639.30     90.77 o 
   0  -6  12     1148.06     1031.24     61.63 o 
   1  -6  12      636.53      502.80     52.58 o 
   2  -6  12     5457.58     5162.50    260.50 o 
   3  -6  12      201.52      143.87     62.30 o 
   4  -6  12     1728.45     1738.68     92.65 o 
   5  -6  12       13.46      195.35     81.33 o 
  -6  -5  12     1515.93     1619.81     91.43 o 
  -5  -5  12     2117.61     1960.94    116.82 o 
  -4  -5  12      460.23      399.06     59.57 o 
  -3  -5  12    12055.72    10971.33    748.80 o 
  -2  -5  12     3077.66     2981.97    178.22 o 
  -1  -5  12     8609.56     8083.90    324.58 o 
   0  -5  12      921.62      951.06     52.50 o 
   1  -5  12    14372.34    13955.93    350.28 o 
   2  -5  12      638.22      765.71     72.34 o 
   3  -5  12     3718.52     3280.34    159.77 o 
   4  -5  12       32.57       69.73     63.05 o 
   5  -5  12     2271.56     1990.35    172.43 o 
   6  -5  12       77.41      118.94    216.24 o 
  -7  -4  12     2128.49     2321.73     95.29 o 
  -6  -4  12     3315.72     3441.83    113.49 o 
  -5  -4  12     4309.59     4126.49    209.78 o 
  -4  -4  12      245.23      211.10     41.30 o 
  -3  -4  12     6558.50     6161.10    490.97 o 
  -2  -4  12    12156.25    11387.68    736.96 o 
  -1  -4  12     2595.80     2716.46    193.51 o 
   0  -4  12      169.76      195.13     38.44 o 
   1  -4  12      785.75      725.56     50.71 o 
   2  -4  12     1251.70     1340.17    121.07 o 
   3  -4  12      257.09      391.00     71.05 o 
   4  -4  12       35.45      -29.77     66.40 o 
   5  -4  12     1899.00     1731.43    226.84 o 
   6  -4  12      436.70      352.78    157.66 o 
  -7  -3  12       58.09      267.93     61.21 o 
  -6  -3  12      469.28      448.06     99.53 o 
  -5  -3  12      323.75      468.04     79.22 o 
  -4  -3  12      125.99       61.19     34.86 o 
  -3  -3  12     3027.59     2821.03    185.67 o 
  -2  -3  12     1268.17     1221.51    117.07 o 
  -1  -3  12     1288.15     1234.74    104.53 o 
   0  -3  12     1038.99     1084.82     78.60 o 
   1  -3  12     6778.42     6362.12    233.44 o 
   2  -3  12     6045.65     5235.91     99.14 o 
   3  -3  12     2897.87     2664.26    155.46 o 
   4  -3  12      862.15      776.03     80.29 o 
   5  -3  12     5727.07     4961.23    369.92 o 
   6  -3  12      972.56      884.28    105.71 o 
   7  -3  12     1305.43     1250.63    140.11 o 
  -8  -2  12        6.77       47.28     73.94 o 
  -7  -2  12     2147.76     2231.40     90.70 o 
  -6  -2  12      120.54      107.30     99.18 o 
  -5  -2  12    13105.75    11936.40    951.67 o 
  -4  -2  12     5517.23     5394.30    192.47 o 
  -3  -2  12     6963.80     6876.90    396.85 o 
  -2  -2  12     2203.19     1919.48    135.21 o 
  -1  -2  12    26503.43    25691.08    895.14 o 
   0  -2  12     4023.03     3948.35    186.79 o 
   1  -2  12    14586.79    13970.38    214.87 o 
   2  -2  12     8029.79     7184.41    194.79 o 
   3  -2  12     1830.48     1445.11     87.85 o 
   4  -2  12      103.01      113.96     64.67 o 
   5  -2  12     1528.10     1293.34     78.99 o 
   6  -2  12     4770.61     4762.10    403.15 o 
   7  -2  12       38.97      148.82     68.89 o 
  -8  -1  12     2833.73     2893.24    138.37 o 
  -7  -1  12       11.44      -68.78     68.78 o 
  -6  -1  12     4381.50     4125.19    588.99 o 
  -5  -1  12     1132.72     1197.12    164.19 o 
  -4  -1  12    10877.23     9701.35    606.91 o 
  -3  -1  12      311.28      184.51     64.73 o 
  -2  -1  12    10800.39    10468.09    538.47 o 
  -1  -1  12       11.77       31.87     39.68 o 
   0  -1  12     1413.45     1452.44     71.39 o 
   1  -1  12      679.68      724.74     30.47 o 
   2  -1  12      846.59      842.86     52.82 o 
   3  -1  12      510.64      554.33     54.67 o 
   4  -1  12     1421.84     1299.30     61.89 o 
   5  -1  12      152.73      113.66     75.26 o 
   6  -1  12     1159.51     1134.08    129.83 o 
   7  -1  12       19.31       98.31     68.33 o 
   8  -1  12      492.35      453.52     90.85 o 
  -8   0  12       60.30       13.00     61.85 o 
  -7   0  12      409.95      298.11    130.20 o 
  -6   0  12       33.49      -21.22     69.73 o 
  -5   0  12      392.09      370.98     60.98 o 
  -4   0  12      127.30      109.81     35.44 o 
  -3   0  12     4784.35     4608.77    249.13 o 
  -2   0  12       46.11       -7.53     26.38 o 
  -1   0  12    12210.21    12578.22    309.52 o 
   0   0  12     2929.76     3075.48     90.38 o 
   1   0  12    12080.11    11968.21    610.08 o 
   2   0  12      189.74      205.71     37.45 o 
   3   0  12    19092.96    17034.07   1321.96 o 
   4   0  12     1942.97     1923.89    201.30 o 
   5   0  12     5106.86     5274.77    171.16 o 
   6   0  12      711.14      821.61     55.38 o 
   7   0  12     1520.81     1553.30    160.52 o 
   8   0  12      455.28      571.36     82.20 o 
  -7   1  12     2961.57     3153.96   1071.86 o 
  -6   1  12     7110.41     6985.24    582.26 o 
  -5   1  12     5200.12     5140.31    392.74 o 
  -4   1  12     9874.62     9825.28    555.17 o 
  -3   1  12      116.91       29.27     37.92 o 
  -2   1  12    17133.82    16153.72    258.43 o 
  -1   1  12     9812.38     9634.85    242.03 o 
   0   1  12    34875.70    34946.87    467.86 o 
   1   1  12      464.86      484.98     52.37 o 
   2   1  12    12342.60    11317.89    775.03 o 
   3   1  12     1068.48     1096.97    135.55 o 
   4   1  12     4260.99     4512.23    117.31 o 
   5   1  12      732.49      797.06     49.16 o 
   6   1  12     2337.36     2849.35    111.31 o 
   7   1  12      863.67     1031.59     58.16 o 
   8   1  12       60.42      155.98     99.60 o 
  -7   2  12      958.45      913.83    178.42 o 
  -6   2  12     1488.14     1248.02    138.32 o 
  -5   2  12     5465.40     5385.52    489.43 o 
  -4   2  12     6250.35     5717.88    556.30 o 
  -3   2  12     1483.85     1220.33    208.95 o 
  -2   2  12     1466.85     1255.99    128.19 o 
  -1   2  12     5909.47     5440.55    272.68 o 
   0   2  12      220.37      181.24     42.00 o 
   1   2  12     2042.72     1795.08     76.98 o 
   2   2  12      164.62      158.77     53.05 o 
   3   2  12       66.70       83.91     32.24 o 
   4   2  12       17.30      -33.67     33.67 o 
   5   2  12     2801.25     3080.49    146.30 o 
   6   2  12     1948.99     2119.93     92.14 o 
   7   2  12     1946.74     2123.95    187.75 o 
   8   2  12      193.73      385.26     67.23 o 
  -7   3  12      349.58      581.09    123.70 o 
  -6   3  12      327.64      365.98    134.57 o 
  -5   3  12      156.09      202.50     64.89 o 
  -4   3  12      287.29      230.56     65.72 o 
  -3   3  12     4739.28     3956.54    263.00 o 
  -2   3  12    18555.07    17037.33   1294.58 o 
  -1   3  12     1514.85     1468.70     95.28 o 
   0   3  12     4719.93     4362.32    284.79 o 
   1   3  12     6585.78     5780.50    273.71 o 
   2   3  12    15282.05    13852.03    480.51 o 
   3   3  12    10408.44    10225.62    169.54 o 
   4   3  12     9839.57    10693.70    182.41 o 
   5   3  12      258.17      316.84     36.15 o 
   6   3  12     2936.95     3070.49     94.58 o 
   7   3  12     1311.83     1240.43     69.50 o 
   8   3  12     3031.13     3352.68    103.17 o 
  -7   4  12       70.04      248.95     87.39 o 
  -6   4  12     8389.45     8796.43    254.58 o 
  -5   4  12      634.76      817.41    142.66 o 
  -4   4  12    12117.43    11927.13    313.09 o 
  -3   4  12     3797.45     3439.94    114.80 o 
  -2   4  12    17229.58    16739.56    739.86 o 
  -1   4  12     7682.94     7002.18    392.10 o 
   0   4  12    18805.68    16608.33   1177.67 o 
   1   4  12     6207.46     5065.54    296.52 o 
   2   4  12     5056.08     4574.19    117.30 o 
   3   4  12     3029.37     2991.06     84.05 o 
   4   4  12     1699.72     1787.15    153.07 o 
   5   4  12      747.69      799.03     57.33 o 
   6   4  12      161.18      161.03     35.00 o 
   7   4  12      622.12      738.73     45.99 o 
   8   4  12      144.19      152.27     62.30 o 
  -6   5  12     2134.70     2190.63     86.63 o 
  -5   5  12     1133.16     1315.77     69.03 o 
  -4   5  12      306.14      340.24    119.56 o 
  -3   5  12     4065.58     3890.09    118.17 o 
  -2   5  12      224.32      280.48     77.78 o 
  -1   5  12     1577.94     1426.04     53.17 o 
   0   5  12        6.51       36.49     60.90 o 
   1   5  12     2388.79     2195.03    394.93 o 
   2   5  12     3565.68     3137.18    314.08 o 
   3   5  12       71.73       20.43     25.10 o 
   4   5  12       44.80      -18.62     25.19 o 
   5   5  12     5008.67     5061.79    287.66 o 
   6   5  12     1616.87     1670.85    119.19 o 
   7   5  12      567.67      445.23     60.99 o 
   8   5  12      420.13      410.26     55.10 o 
  -6   6  12      437.51      463.99     59.16 o 
  -5   6  12     1692.67     1836.57     76.78 o 
  -4   6  12     1488.74     1766.44     79.11 o 
  -3   6  12        6.19       25.29     48.45 o 
  -2   6  12    12683.59    13073.69    725.29 o 
  -1   6  12     1126.97     1189.17     92.80 o 
   0   6  12    10314.16     9732.73    305.50 o 
   1   6  12      444.06      394.18     40.31 o 
   2   6  12    24902.98    21711.27   2100.23 o 
   3   6  12      807.81      875.58    190.10 o 
   4   6  12     7255.10     7137.08    943.75 o 
   5   6  12      915.36      976.92    103.99 o 
   6   6  12     3754.25     3915.04    397.20 o 
   7   6  12      879.28      815.25    110.61 o 
   8   6  12      387.63      488.03    184.10 o 
  -6   7  12     1728.70     1750.96    110.53 o 
  -5   7  12     8726.53     9580.96    275.49 o 
  -4   7  12     1575.90     1636.49     71.53 o 
  -3   7  12     9357.05     9829.03    301.66 o 
  -2   7  12       31.44       -8.13    110.74 o 
  -1   7  12    10194.91    10538.19    418.13 o 
   0   7  12     2497.75     2544.72     63.99 o 
   1   7  12    11957.36    10747.48    845.09 o 
   2   7  12     1883.33     1737.27     89.03 o 
   3   7  12     2110.74     2064.71    169.51 o 
   4   7  12      548.84      434.29     84.27 o 
   5   7  12       68.86      -53.78     59.16 o 
   6   7  12      150.21      103.02     56.55 o 
   7   7  12      259.48      319.33    211.99 o 
   8   7  12      253.85      244.34    183.98 o 
  -6   8  12      572.75      537.87     74.41 o 
  -5   8  12        2.33      -46.16     46.16 o 
  -4   8  12      771.83      947.40     74.64 o 
  -3   8  12     1850.30     1992.02     77.93 o 
  -2   8  12      727.63      918.38     84.66 o 
  -1   8  12      364.85      520.09     93.14 o 
   0   8  12      837.82      815.87     82.74 o 
   1   8  12     1474.90     1427.95     94.86 o 
   2   8  12     2930.15     2721.02    163.97 o 
   3   8  12     1225.79     1247.32     54.39 o 
   4   8  12     1353.35     1383.51    310.27 o 
   5   8  12       46.15       61.70     66.39 o 
   6   8  12     4967.56     5070.85   1337.16 o 
   7   8  12        1.86       39.66    150.35 o 
  -5   9  12      258.00      255.47     63.87 o 
  -4   9  12     1632.57     1508.27    101.78 o 
  -3   9  12      646.60      763.47     65.13 o 
  -2   9  12     2930.91     3100.46    111.59 o 
  -1   9  12     9475.99     9802.27    606.85 o 
   0   9  12     2565.56     2641.80     85.14 o 
   1   9  12     6881.89     7027.18    545.75 o 
   2   9  12      978.95      909.49    100.20 o 
   3   9  12     8067.96     7979.63    536.88 o 
   4   9  12     2395.31     2316.89    147.22 o 
   5   9  12     2711.85     2799.53    353.45 o 
   6   9  12       47.69      159.10    134.67 o 
   7   9  12     1137.43      895.26    185.37 o 
  -4  10  12     2856.37     2995.44    172.01 o 
  -3  10  12     1294.08     1249.14    110.96 o 
  -2  10  12      773.14      783.17     60.92 o 
  -1  10  12     4687.21     4812.03    124.22 o 
   0  10  12     1850.90     2026.43    175.78 o 
   1  10  12     3774.91     3823.39    240.40 o 
   2  10  12     1340.18     1603.44    113.94 o 
   3  10  12       66.47      248.39    221.39 o 
   4  10  12       19.20      106.65     90.30 o 
   5  10  12      644.92      676.05     97.80 o 
   6  10  12       76.35      180.61    137.81 o 
  -3  11  12       75.87       92.75     52.85 o 
  -2  11  12        0.49       56.19     51.00 o 
  -1  11  12       13.23       40.46     45.58 o 
   0  11  12      117.55      171.17     47.36 o 
   1  11  12      979.38      925.03    201.28 o 
   2  11  12     1315.69     1505.23    106.93 o 
   3  11  12     1216.70     1388.01     89.55 o 
   4  11  12      857.03      803.52    152.64 o 
   5  11  12      773.01     1000.73    147.25 o 
  -1  12  12     5047.71     5420.44    264.36 o 
   0  12  12      523.82      491.19     73.73 o 
   1  12  12     1571.11     1782.32     83.98 o 
   2  12  12      312.27      359.85     61.79 o 
   3  12  12     6286.40     6766.63    165.53 o 
  -3  -7  13     1008.98      720.47    256.76 o 
  -2  -7  13       14.98      -60.69     60.69 o 
  -1  -7  13     1505.57     1406.76     97.10 o 
   0  -7  13      772.31      624.69     75.31 o 
   1  -7  13       29.57       18.64     73.05 o 
   2  -7  13       33.28       58.26     57.81 o 
  -5  -6  13       17.01      -65.62     65.62 o 
  -4  -6  13      118.56       31.67     77.39 o 
  -3  -6  13      293.06      152.27     85.78 o 
  -2  -6  13     5443.77     5126.94    337.70 o 
  -1  -6  13        0.02       59.16     46.72 o 
   0  -6  13     2076.19     1928.87    197.05 o 
   1  -6  13       21.62       -7.58     36.02 o 
   2  -6  13     6537.97     6439.08    202.53 o 
   3  -6  13      100.56      139.38     71.03 o 
   4  -6  13     3425.42     3268.32    149.16 o 
  -6  -5  13     3013.12     2762.03    244.46 o 
  -5  -5  13     3835.17     3968.80    130.00 o 
  -4  -5  13     1406.78     1453.62    129.95 o 
  -3  -5  13     3498.45     3458.04    303.35 o 
  -2  -5  13     3781.06     3611.43    254.73 o 
  -1  -5  13    11088.54    10677.52    484.78 o 
   0  -5  13     1846.18     1889.41    176.87 o 
   1  -5  13     4942.15     4866.84    190.36 o 
   2  -5  13      171.29      153.82     48.02 o 
   3  -5  13     2663.82     2661.85    203.52 o 
   4  -5  13      459.47      465.87    152.39 o 
   5  -5  13      956.47      965.28    125.74 o 
  -6  -4  13      463.48      416.07     72.90 o 
  -5  -4  13     1696.39     1797.90     75.92 o 
  -4  -4  13      189.63      174.74     51.00 o 
  -3  -4  13     1620.96     1567.40    120.95 o 
  -2  -4  13      717.42      760.46    121.29 o 
  -1  -4  13     1034.66      982.73     47.68 o 
   0  -4  13       26.00       29.00     40.86 o 
   1  -4  13        0.17      -19.17     33.18 o 
   2  -4  13     1273.70     1236.40     71.91 o 
   3  -4  13       27.71        9.30     56.68 o 
   4  -4  13       79.91      137.46     65.68 o 
   5  -4  13      670.57      616.12    352.99 o 
   6  -4  13     1912.81     1564.60    148.91 o 
  -7  -3  13      399.21      432.35     72.85 o 
  -6  -3  13      509.93      452.28     65.60 o 
  -5  -3  13      604.09      604.06     44.64 o 
  -4  -3  13     1889.36     1804.35     95.96 o 
  -3  -3  13     3644.52     3479.11    192.28 o 
  -2  -3  13     5600.35     5405.11    273.82 o 
  -1  -3  13     3979.46     3970.45    193.86 o 
   0  -3  13     2664.30     2715.50    218.03 o 
   1  -3  13     4546.20     4403.54    184.11 o 
   2  -3  13    10941.97     9705.14    166.68 o 
   3  -3  13     8541.74     7750.70    459.33 o 
   4  -3  13      933.75      761.47     82.90 o 
   5  -3  13     1978.27     1858.55    120.74 o 
   6  -3  13      952.94      855.82    288.02 o 
  -7  -2  13     2633.19     2759.06    102.65 o 
  -6  -2  13        8.12       24.42     97.71 o 
  -5  -2  13    10007.66     9600.92    472.42 o 
  -4  -2  13      102.22       15.15     36.04 o 
  -3  -2  13     7387.02     7202.92    476.44 o 
  -2  -2  13     4332.74     4286.97    164.46 o 
  -1  -2  13    17878.16    18232.49    661.21 o 
   0  -2  13      344.67      398.16     33.87 o 
   1  -2  13     8865.00     8867.22    126.73 o 
   2  -2  13     3166.48     3045.62     75.48 o 
   3  -2  13     3697.37     3316.15    256.93 o 
   4  -2  13       52.10      -58.27     82.45 o 
   5  -2  13       27.55      124.03     74.53 o 
   6  -2  13      504.19      408.64    100.39 o 
   7  -2  13        2.56      -23.31    115.62 o 
  -7  -1  13      135.34      220.30     66.89 o 
  -6  -1  13      246.98      251.47     49.18 o 
  -5  -1  13      111.82       79.41     45.01 o 
  -4  -1  13     3073.42     3022.29    122.15 o 
  -3  -1  13      990.68      966.09     74.12 o 
  -2  -1  13     1681.92     1725.52     72.91 o 
  -1  -1  13     2161.51     2290.38    111.48 o 
   0  -1  13      167.65      237.93     29.05 o 
   1  -1  13     4879.32     4823.26    148.22 o 
   2  -1  13      719.83      658.30     72.47 o 
   3  -1  13        3.15       72.31     46.83 o 
   4  -1  13     1549.87     1303.42    133.96 o 
   5  -1  13     1111.67     1056.85    113.54 o 
   6  -1  13     4863.32     4542.14    441.67 o 
   7  -1  13      929.26      865.84    261.01 o 
  -7   0  13      324.73      322.43    130.09 o 
  -6   0  13      908.59      974.43    101.61 o 
  -5   0  13     2407.33     2532.36    230.14 o 
  -4   0  13     2124.54     2162.86    114.38 o 
  -3   0  13     6598.77     6750.02    494.52 o 
  -2   0  13      261.01      294.48     88.53 o 
  -1   0  13    13941.62    14821.33    229.47 o 
   0   0  13      247.95      313.74     29.71 o 
   1   0  13    16612.86    16982.30    693.49 o 
   2   0  13      745.03      808.56     52.60 o 
   3   0  13    17856.10    15684.41   1699.32 o 
   4   0  13       52.79       82.26     46.93 o 
   5   0  13     4224.75     3950.25    247.57 o 
   6   0  13     1020.72     1232.93     80.28 o 
   7   0  13     2255.85     2412.56    132.41 o 
   8   0  13      404.37      632.92    103.98 o 
  -7   1  13     3170.18     2149.64    205.90 o 
  -6   1  13     1197.88     1326.79    182.17 o 
  -5   1  13     7270.65     7316.64    335.26 o 
  -4   1  13    11745.63    11103.45    488.42 o 
  -3   1  13      651.98      537.76     67.43 o 
  -2   1  13     8816.70     8763.03    149.28 o 
  -1   1  13     3255.12     3296.38     68.54 o 
   0   1  13    20420.89    20989.24    317.28 o 
   1   1  13     1316.21     1322.21     78.15 o 
   2   1  13     6693.02     6069.20    389.84 o 
   3   1  13      231.48      228.16     86.30 o 
   4   1  13      651.60      723.76     52.34 o 
   5   1  13      915.32      936.80     52.49 o 
   6   1  13      433.31      479.32     50.90 o 
   7   1  13     1181.56     1434.39     79.62 o 
   8   1  13      362.70      345.85    118.66 o 
  -7   2  13      337.51      304.33    239.56 o 
  -6   2  13      375.00      374.05    213.35 o 
  -5   2  13      136.30       19.09    203.92 o 
  -4   2  13     1412.24     1430.41    196.01 o 
  -3   2  13      739.61      537.17    121.11 o 
  -2   2  13      162.73       39.60     39.54 o 
  -1   2  13      120.43       68.33     39.19 o 
   0   2  13       36.56       76.58     78.89 o 
   1   2  13     2953.16     2698.13    180.91 o 
   2   2  13        7.83      -33.08     33.08 o 
   3   2  13     4172.73     3988.80    249.69 o 
   4   2  13     1239.90     1173.57     90.99 o 
   5   2  13     5882.74     6333.57    116.41 o 
   6   2  13        4.33      -34.65     34.65 o 
   7   2  13     2202.59     2486.15     84.05 o 
   8   2  13       75.86      131.40     57.30 o 
  -7   3  13     1862.24     1627.72    182.95 o 
  -6   3  13      500.13      378.41     96.37 o 
  -5   3  13     4609.16     4426.29    793.47 o 
  -4   3  13      473.33      488.57     96.55 o 
  -3   3  13     5511.99     4743.06    709.68 o 
  -2   3  13     8123.08     7313.57    397.16 o 
  -1   3  13     9797.93     9393.66    798.88 o 
   0   3  13    12691.65    11547.69    739.30 o 
   1   3  13     2923.55     2536.90     72.18 o 
   2   3  13    11175.75    10107.91    666.67 o 
   3   3  13    10777.06    10190.28    456.52 o 
   4   3  13    11876.08    12512.95    330.27 o 
   5   3  13      274.43      369.05     49.90 o 
   6   3  13     3342.33     3801.35    122.64 o 
   7   3  13      124.87      138.77     76.84 o 
   8   3  13      931.24     1053.81    160.60 o 
  -7   4  13     2887.81     3050.10    177.40 o 
  -6   4  13     6148.31     6238.22    382.01 o 
  -5   4  13     1596.84     1573.54    103.66 o 
  -4   4  13     8254.33     7359.67    287.66 o 
  -3   4  13      384.40      421.75     76.98 o 
  -2   4  13     3100.31     2872.87    152.22 o 
  -1   4  13     2955.17     2464.96    241.63 o 
   0   4  13    16771.38    15167.17    803.02 o 
   1   4  13     4082.40     3377.59     66.94 o 
   2   4  13       67.50       39.82     44.91 o 
   3   4  13      225.92      156.16     53.34 o 
   4   4  13     2237.04     2320.46     64.13 o 
   5   4  13       16.53       17.01     30.32 o 
   6   4  13      266.91      244.37     38.99 o 
   7   4  13        5.82       53.95     39.54 o 
   8   4  13      312.73      470.42     65.22 o 
  -7   5  13      660.40      801.68    110.94 o 
  -6   5  13       11.26      157.72     70.70 o 
  -5   5  13      104.16      218.23     92.55 o 
  -4   5  13      775.87      934.72     81.58 o 
  -3   5  13       88.87      197.39    176.02 o 
  -2   5  13       53.12      102.19     68.46 o 
  -1   5  13      744.76      748.32     48.13 o 
   0   5  13       29.94      -11.54     34.13 o 
   1   5  13     1074.42     1057.85     89.19 o 
   2   5  13     3885.16     3261.73    175.99 o 
   3   5  13     5144.64     4547.20     97.81 o 
   4   5  13     1243.05     1211.29    110.95 o 
   5   5  13     1993.09     2210.57     77.66 o 
   6   5  13     1964.27     2201.80    138.80 o 
   7   5  13     2804.26     2923.15    191.87 o 
   8   5  13     1558.50     1509.50     79.17 o 
  -6   6  13     2073.33     2186.74    212.11 o 
  -5   6  13      838.17     1037.32     83.40 o 
  -4   6  13     3041.60     3299.65    111.33 o 
  -3   6  13     3565.92     3499.10    137.87 o 
  -2   6  13    16759.27    17180.87    276.62 o 
  -1   6  13     1986.34     2044.35     90.19 o 
   0   6  13    10983.51    10310.50    675.75 o 
   1   6  13       17.57       84.93     36.91 o 
   2   6  13    13095.35    11150.47   1333.01 o 
   3   6  13     1944.56     1711.11    157.44 o 
   4   6  13     8765.39     9085.06    738.10 o 
   5   6  13     1179.41     1423.04    123.42 o 
   6   6  13      611.09      599.07     68.04 o 
   7   6  13      172.27      153.47     90.87 o 
   8   6  13     1137.27     1158.93    114.09 o 
  -6   7  13     1977.70     2100.16    127.80 o 
  -5   7  13     3299.10     3462.86    142.88 o 
  -4   7  13      379.28      432.84     63.28 o 
  -3   7  13     3001.29     3047.71    151.41 o 
  -2   7  13      218.65      244.00    109.92 o 
  -1   7  13     4490.91     4523.37     98.04 o 
   0   7  13       99.11      112.98     37.83 o 
   1   7  13     3845.35     3478.20    405.16 o 
   2   7  13      196.77      198.79     39.29 o 
   3   7  13      506.27      455.65     80.14 o 
   4   7  13       31.92      -76.41     83.13 o 
   5   7  13       37.08      -83.02    119.32 o 
   6   7  13       34.72      -89.11    109.91 o 
   7   7  13      261.87      196.03     57.92 o 
  -5   8  13     1808.67     2081.69    118.38 o 
  -4   8  13      169.85      218.04     66.78 o 
  -3   8  13       27.04      155.06     57.81 o 
  -2   8  13       11.46       78.61     46.65 o 
  -1   8  13     1783.71     1782.76    129.42 o 
   0   8  13     2140.23     2258.89    106.36 o 
   1   8  13      272.56      289.00     85.64 o 
   2   8  13     8155.54     7309.28    694.20 o 
   3   8  13       84.76      169.27     46.27 o 
   4   8  13     2474.63     2243.24    449.08 o 
   5   8  13      600.86      489.99    229.72 o 
   6   8  13     4811.70     3112.16    246.63 o 
   7   8  13      153.75     -111.37    111.37 o 
  -5   9  13       96.40      200.55     79.10 o 
  -4   9  13     5659.81     6015.41    195.73 o 
  -3   9  13     1073.71     1102.62    186.83 o 
  -2   9  13     1674.80     1844.92     82.19 o 
  -1   9  13     5769.47     6324.16    362.58 o 
   0   9  13     2441.15     2487.47    100.92 o 
   1   9  13     3229.22     3272.77    151.46 o 
   2   9  13     1709.54     1778.16    140.15 o 
   3   9  13     7848.55     7505.87    647.03 o 
   4   9  13      476.78      765.77    113.10 o 
   5   9  13     1071.39     1205.97    321.21 o 
   6   9  13      102.50        1.34    127.95 o 
  -4  10  13      657.46      751.69     84.94 o 
  -3  10  13     1699.09     1760.49     91.08 o 
  -2  10  13      418.30      460.77    242.82 o 
  -1  10  13       51.92      194.41     54.89 o 
   0  10  13      581.39      691.57     64.14 o 
   1  10  13     2267.50     2347.02    171.32 o 
   2  10  13      143.46      102.78     90.40 o 
   3  10  13      205.22      231.08     50.86 o 
   4  10  13       65.45      161.74    173.55 o 
   5  10  13       12.54       61.17    134.22 o 
   6  10  13      502.98      404.52    162.48 o 
  -2  11  13      100.38      101.51     51.86 o 
  -1  11  13        0.11      134.28     59.08 o 
   0  11  13     3811.03     4166.47    130.34 o 
   1  11  13      940.21     1056.78    154.43 o 
   2  11  13      519.41      710.14    144.33 o 
   3  11  13     1375.73     1483.51    120.27 o 
   4  11  13     2215.64     2498.54    201.80 o 
   0  12  13      565.97      672.82     73.08 o 
   1  12  13     2710.37     2854.87    205.98 o 
   2  12  13       28.65      -67.07    135.34 o 
  -3  -6  14      505.00      334.33    177.61 o 
  -2  -6  14     3283.83     2975.28    166.88 o 
  -1  -6  14      481.19      333.32    157.88 o 
   0  -6  14     4126.02     3945.71    196.43 o 
   1  -6  14       36.50      188.42     57.89 o 
   2  -6  14     5049.82     4995.04    172.35 o 
   3  -6  14        5.83        5.60     68.79 o 
  -5  -5  14     1990.37     1859.34    345.95 o 
  -4  -5  14     1604.53     1365.95    299.17 o 
  -3  -5  14      824.75      860.07     80.09 o 
  -2  -5  14      883.95      800.07     93.69 o 
  -1  -5  14     3003.99     3036.13    125.80 o 
   0  -5  14     2100.28     2173.59    122.55 o 
   1  -5  14     3619.80     3857.60    278.18 o 
   2  -5  14      166.24      163.94     54.32 o 
   3  -5  14      166.38      302.29     71.26 o 
   4  -5  14      380.38      496.38     90.98 o 
  -5  -4  14       78.70       31.88    103.75 o 
  -4  -4  14      235.68      209.33     49.98 o 
  -3  -4  14        1.06      -27.36     60.28 o 
  -2  -4  14        2.64      -30.53     30.53 o 
  -1  -4  14     1379.39     1399.32     72.81 o 
   0  -4  14      540.79      630.12     62.79 o 
   1  -4  14       17.11       64.98     37.64 o 
   2  -4  14     1432.79     1373.15     87.21 o 
   3  -4  14     2303.12     2107.50     98.41 o 
   4  -4  14     1624.53     1576.70    113.98 o 
   5  -4  14      161.99      138.20     90.57 o 
  -6  -3  14     2821.70     2861.36    108.99 o 
  -5  -3  14       12.09      -20.36     50.08 o 
  -4  -3  14     6001.41     5925.96    426.13 o 
  -3  -3  14      117.73       18.64     79.27 o 
  -2  -3  14     7036.09     7450.71    131.31 o 
  -1  -3  14     5877.74     6283.59    252.15 o 
   0  -3  14     4278.98     4456.72    139.59 o 
   1  -3  14     1012.64     1118.35     65.42 o 
   2  -3  14     4556.44     4569.60    119.39 o 
   3  -3  14     8710.48     7786.20    184.66 o 
   4  -3  14     3861.64     3336.28    227.11 o 
   5  -3  14     1438.23     1325.60    116.49 o 
   6  -3  14       11.52       18.00    107.36 o 
  -6  -2  14     1149.20     1362.53    147.83 o 
  -5  -2  14     4956.61     4986.32    299.13 o 
  -4  -2  14      229.49      191.48    132.39 o 
  -3  -2  14     2222.00     2206.53    255.91 o 
  -2  -2  14      263.54      229.29     36.52 o 
  -1  -2  14     5922.28     5998.91    108.19 o 
   0  -2  14     3437.34     3433.74     72.01 o 
   1  -2  14     1763.04     1885.02     65.78 o 
   2  -2  14       23.77      125.26     62.07 o 
   3  -2  14        5.08      -44.82     44.82 o 
   4  -2  14      579.64      570.58     84.12 o 
   5  -2  14      351.00      319.76    144.77 o 
   6  -2  14        3.21      -32.28    158.09 o 
  -7  -1  14       10.18       22.94     71.70 o 
  -6  -1  14      148.12      187.43     65.36 o 
  -5  -1  14      852.68      962.56    161.16 o 
  -4  -1  14      666.82      774.76    245.69 o 
  -3  -1  14       18.37      -35.97    112.93 o 
  -2  -1  14      301.43      273.34     83.34 o 
  -1  -1  14      580.09      540.74     36.66 o 
   0  -1  14     3912.47     4208.53     88.04 o 
   1  -1  14      203.65      242.78     31.14 o 
   2  -1  14     4192.09     3991.74    198.32 o 
   3  -1  14     1233.86     1234.64    141.32 o 
   4  -1  14     4845.08     4488.88    705.87 o 
   5  -1  14       53.21      -61.79     61.79 o 
   6  -1  14     3559.42     3089.23    450.10 o 
   7  -1  14     1449.89     1573.13    111.59 o 
  -7   0  14     1690.71     1944.93    212.87 o 
  -6   0  14      894.05     1004.66     75.84 o 
  -5   0  14     1381.10     1403.10     85.92 o 
  -4   0  14    11671.90    11572.73    772.55 o 
  -3   0  14     9383.68     9100.04    631.06 o 
  -2   0  14      299.43      341.66     57.61 o 
  -1   0  14    11734.09    12359.28    315.71 o 
   0   0  14      358.20      424.34     34.41 o 
   1   0  14     8521.96     8704.93    243.99 o 
   2   0  14      261.74      252.69     32.73 o 
   3   0  14    16511.92    14408.68   1550.54 o 
   4   0  14     1383.59     1460.60    147.07 o 
   5   0  14     1286.74     1324.31    171.97 o 
   6   0  14        5.66      106.38     72.04 o 
   7   0  14     1532.35     1698.55    167.69 o 
  -7   1  14     5058.35     4386.22    219.48 o 
  -6   1  14      403.43      161.71     61.56 o 
  -5   1  14      857.90      740.44     59.46 o 
  -4   1  14     3340.86     3207.31    130.34 o 
  -3   1  14     1246.59     1185.30     84.30 o 
  -2   1  14     1735.12     1885.55     57.52 o 
  -1   1  14       96.23       54.95     24.78 o 
   0   1  14     5820.20     6176.70    165.10 o 
   1   1  14      587.44      637.97     39.96 o 
   2   1  14      199.01      316.08     78.40 o 
   3   1  14      150.64      183.01     63.72 o 
   4   1  14        0.81       21.54     43.38 o 
   5   1  14       17.76       -5.39     43.63 o 
   6   1  14      669.63      660.39     58.47 o 
   7   1  14      102.77       53.60    151.03 o 
  -7   2  14      577.65     -135.36    208.65 o 
  -6   2  14     1378.58     1012.81    166.34 o 
  -5   2  14      978.98      784.32     87.70 o 
  -4   2  14     2970.50     2852.42     92.70 o 
  -3   2  14       77.46        3.11     72.74 o 
  -2   2  14      895.25      819.45     51.71 o 
  -1   2  14      298.68      337.70     90.37 o 
   0   2  14    10024.41     9981.64    371.43 o 
   1   2  14     6525.73     6388.42    211.25 o 
   2   2  14      513.87      567.87     72.91 o 
   3   2  14     5509.01     5178.78    554.08 o 
   4   2  14     4913.95     4753.38    280.04 o 
   5   2  14     6123.82     6460.76    234.73 o 
   6   2  14      112.60       -3.34     58.95 o 
   7   2  14     3975.17     4499.83    139.55 o 
  -7   3  14     4550.94     3465.34    280.70 o 
  -6   3  14      310.92     -162.69    162.69 o 
  -5   3  14     6816.07     5961.03   1090.56 o 
  -4   3  14       79.45      -63.16     80.79 o 
  -3   3  14    15722.51    13814.69   1889.68 o 
  -2   3  14     1954.76     1684.49     83.56 o 
  -1   3  14     3670.32     3648.48    222.44 o 
   0   3  14     7123.44     6702.00    359.21 o 
   1   3  14    11746.75    10781.15    431.95 o 
   2   3  14     4817.39     4320.60    266.39 o 
   3   3  14     1099.07     1128.57    114.95 o 
   4   3  14     7668.59     7986.67    358.22 o 
   5   3  14     1818.55     2000.36     65.18 o 
   6   3  14      771.67      941.80     56.58 o 
   7   3  14        8.21       93.16    127.16 o 
   8   3  14      648.31      873.90     90.99 o 
  -7   4  14     1198.01     1065.63    178.65 o 
  -6   4  14     2298.21     1727.29    163.02 o 
  -5   4  14       91.81       10.33     87.28 o 
  -4   4  14     2185.41     1636.66    126.92 o 
  -3   4  14     1828.75     1592.35    100.12 o 
  -2   4  14       76.89      -12.68     50.02 o 
  -1   4  14      202.26      133.82     45.60 o 
   0   4  14     1977.17     1853.25    107.37 o 
   1   4  14     3266.11     2960.59     61.63 o 
   2   4  14      123.03       77.90     33.40 o 
   3   4  14      345.01      289.47     77.47 o 
   4   4  14     1001.48      952.06     89.80 o 
   5   4  14      488.30      524.68     57.10 o 
   6   4  14       10.24      -21.22     33.68 o 
   7   4  14      121.51      255.87     54.67 o 
   8   4  14     1661.80     1777.56     83.06 o 
  -6   5  14      984.31     1088.66    146.14 o 
  -5   5  14     4153.22     4140.69    221.79 o 
  -4   5  14      241.05      254.89    116.53 o 
  -3   5  14      503.08      428.01    104.44 o 
  -2   5  14     2913.46     2851.49    141.77 o 
  -1   5  14     8379.49     7953.34    584.70 o 
   0   5  14      147.87       87.24     39.90 o 
   1   5  14     6538.87     5698.84    174.65 o 
   2   5  14     1979.27     1707.08     74.72 o 
   3   5  14     4367.47     4013.01    142.18 o 
   4   5  14     1154.39     1041.30     67.75 o 
   5   5  14     7403.50     7728.23    336.62 o 
   6   5  14     2833.53     3075.66    255.57 o 
   7   5  14      987.23      958.61     80.69 o 
  -6   6  14     1748.91     1540.66    129.14 o 
  -5   6  14     1741.77     1698.14    187.09 o 
  -4   6  14     4060.31     4155.48    140.01 o 
  -3   6  14     3939.47     3782.44    127.18 o 
  -2   6  14     6902.90     6875.21    159.31 o 
  -1   6  14       90.35      166.55     40.50 o 
   0   6  14     8692.81     8212.95    911.08 o 
   1   6  14        6.12       51.21     56.36 o 
   2   6  14     4786.64     4353.52    222.84 o 
   3   6  14       42.20      -19.78    125.71 o 
   4   6  14     6456.82     6369.29    372.79 o 
   5   6  14      759.33      841.48    110.81 o 
   6   6  14      109.74      101.80    176.13 o 
   7   6  14        3.49      166.49     73.50 o 
  -5   7  14      893.32     1065.92     87.26 o 
  -4   7  14      445.58      519.12     75.36 o 
  -3   7  14      309.56      306.00    252.45 o 
  -2   7  14       29.93      -24.42     43.94 o 
  -1   7  14       62.01      102.53     50.31 o 
   0   7  14      277.94      324.51     50.44 o 
   1   7  14     2346.16     2172.25    278.37 o 
   2   7  14      195.25      212.72     91.39 o 
   3   7  14     2145.38     1684.93    200.14 o 
   4   7  14      618.03      550.92    247.54 o 
   5   7  14      118.17       -2.21     54.47 o 
   6   7  14        0.54      -71.48     71.48 o 
   7   7  14     1919.40     1488.94    131.61 o 
  -5   8  14     2364.62     2311.40    127.14 o 
  -4   8  14     1291.72     1425.24    102.00 o 
  -3   8  14     4266.73     4453.98    161.33 o 
  -2   8  14      176.17       93.50     92.92 o 
  -1   8  14     2043.45     2202.62    100.68 o 
   0   8  14     3874.06     3836.20    103.42 o 
   1   8  14     2938.55     2989.42    233.03 o 
   2   8  14     3736.33     3409.33    703.01 o 
   3   8  14       11.78     -164.96    185.65 o 
   4   8  14     5166.48     4286.33    750.46 o 
   5   8  14      215.55       64.09    101.51 o 
   6   8  14     2524.33     1692.63    161.68 o 
   7   8  14       17.32      -84.70     84.70 o 
  -4   9  14     3527.39     3906.18    152.08 o 
  -3   9  14      275.84      252.78     64.76 o 
  -2   9  14     6492.06     6742.30    348.37 o 
  -1   9  14     2681.64     2660.75    176.28 o 
   0   9  14       31.43      -42.02     43.54 o 
   1   9  14     1136.33     1212.45    132.35 o 
   2   9  14     3756.84     3499.32    429.31 o 
   3   9  14     2559.23     2494.67    351.56 o 
   4   9  14       44.94       54.02    109.32 o 
   5   9  14     1370.91     1039.03    221.03 o 
   6   9  14       57.72      201.45    183.30 o 
  -3  10  14      276.14      295.10    158.55 o 
  -2  10  14        1.14       39.24     53.98 o 
  -1  10  14        2.05       29.22     58.27 o 
   0  10  14      145.28      354.67     60.23 o 
   1  10  14      595.83      780.07     75.17 o 
   2  10  14       15.98       -2.59     69.32 o 
   3  10  14      163.99      424.14     66.84 o 
   4  10  14      811.51      850.13    220.32 o 
   5  10  14      275.55      182.64    168.97 o 
  -2  11  14      967.38      922.02     80.16 o 
  -1  11  14      204.11      306.40    147.11 o 
   0  11  14     4341.00     4571.62    211.81 o 
   1  11  14      443.24      534.24    101.41 o 
   2  11  14     1970.31     2309.22    109.41 o 
   3  11  14     1027.19     1083.16    112.03 o 
   4  11  14     1060.79     1162.42    212.49 o 
  -1  -6  15       91.59       72.29     53.89 o 
   0  -6  15     2547.05     2562.28    193.86 o 
   1  -6  15      900.30      841.27    106.58 o 
  -3  -5  15      217.51      127.23     88.74 o 
  -2  -5  15      227.79      127.13     52.07 o 
  -1  -5  15      167.55      161.75     50.41 o 
   0  -5  15       22.84       99.76     49.91 o 
   1  -5  15      544.24      626.32     61.05 o 
   2  -5  15       10.42       79.77     57.36 o 
   3  -5  15       15.20      222.73     81.34 o 
  -4  -4  15      302.63      261.88     65.31 o 
  -3  -4  15      790.76      766.76     61.81 o 
  -2  -4  15      102.03      159.27     90.91 o 
  -1  -4  15     4698.49     4947.60    211.15 o 
   0  -4  15     2066.78     2258.87     66.51 o 
   1  -4  15      916.75     1067.61     56.34 o 
   2  -4  15     1364.21     1420.64     72.27 o 
   3  -4  15      634.62      623.72     83.60 o 
   4  -4  15     2197.93     2200.97    131.17 o 
  -5  -3  15      457.82      346.12    294.48 o 
  -4  -3  15     8712.30     8085.80   1059.73 o 
  -3  -3  15        2.38      -40.81    107.56 o 
  -2  -3  15     3502.40     3839.71    103.74 o 
  -1  -3  15      320.35      334.61    126.95 o 
   0  -3  15     4854.11     5021.05    162.15 o 
   1  -3  15     1847.19     2173.92    194.95 o 
   2  -3  15     2022.06     1938.85     98.66 o 
   3  -3  15     2304.09     2256.96    111.90 o 
   4  -3  15      736.47      734.29    183.56 o 
   5  -3  15     1116.06     1036.72    232.78 o 
  -6  -2  15     2221.04     2665.17    350.01 o 
  -5  -2  15      945.86     1048.63    303.71 o 
  -4  -2  15      363.91      285.86    142.49 o 
  -3  -2  15       32.33       45.71     62.07 o 
  -2  -2  15      214.54      238.02     37.65 o 
  -1  -2  15       23.34        6.80     26.83 o 
   0  -2  15      890.88      924.72     94.70 o 
   1  -2  15      268.54      398.59     48.31 o 
   2  -2  15      222.75      334.12     64.99 o 
   3  -2  15     1928.53     1977.81    113.01 o 
   4  -2  15       91.35      124.71     64.06 o 
   5  -2  15       12.14      -27.74    142.40 o 
   6  -2  15        1.81      -81.94     81.94 o 
  -6  -1  15     1787.18     1770.31    108.06 o 
  -5  -1  15       43.32      117.95     95.68 o 
  -4  -1  15     2602.95     2737.66    203.21 o 
  -3  -1  15     4342.76     4363.69    244.57 o 
  -2  -1  15     2900.96     3002.46    149.77 o 
  -1  -1  15      401.26      484.64     35.12 o 
   0  -1  15    10008.74    10898.01    296.82 o 
   1  -1  15       50.34      102.75     30.64 o 
   2  -1  15     2176.81     2072.32     74.04 o 
   3  -1  15      731.51      795.94     61.27 o 
   4  -1  15     9546.95     8708.35   1496.41 o 
   5  -1  15      403.23      561.20     95.04 o 
   6  -1  15     1281.55     1362.53    247.70 o 
  -6   0  15     5000.73     5350.07    144.85 o 
  -5   0  15     1136.79     1147.31    232.45 o 
  -4   0  15     5435.77     5489.90    463.30 o 
  -3   0  15     4855.07     5114.84    309.09 o 
  -2   0  15     3617.91     3941.30    138.24 o 
  -1   0  15     3643.30     3823.62     92.98 o 
   0   0  15      382.36      402.24     38.92 o 
   1   0  15     5216.46     5366.18     97.33 o 
   2   0  15      673.03      613.74     55.94 o 
   3   0  15     3673.07     3663.46    569.36 o 
   4   0  15     2003.97     2158.06    249.48 o 
   5   0  15     2052.51     2294.14    368.96 o 
   6   0  15       73.52       86.82     71.30 o 
  -6   1  15      246.57      386.78     95.69 o 
  -5   1  15      496.17      376.40     60.78 o 
  -4   1  15       25.33      -62.26     62.26 o 
  -3   1  15      436.72      461.82    175.30 o 
  -2   1  15      325.27      244.90     39.08 o 
  -1   1  15      103.83       61.42     30.80 o 
   0   1  15      536.21      637.40     78.02 o 
   1   1  15     4965.24     5090.57     93.76 o 
   2   1  15      473.54      494.72     55.15 o 
   3   1  15       24.57       15.20     44.41 o 
   4   1  15     1280.77     1287.37    131.40 o 
   5   1  15      311.30      378.17    101.39 o 
   6   1  15      605.22      425.71     61.11 o 
   7   1  15       53.64       90.96    177.69 o 
  -6   2  15     2895.69     2279.30    158.11 o 
  -5   2  15      330.00      212.22     91.88 o 
  -4   2  15     7701.77     7336.08    176.79 o 
  -3   2  15      224.97      -75.65     75.65 o 
  -2   2  15     8313.25     8646.58    147.88 o 
  -1   2  15      924.60      973.25     86.64 o 
   0   2  15     7658.04     7886.50    214.09 o 
   1   2  15     4556.75     4636.92    126.29 o 
   2   2  15     2617.31     2483.46    158.76 o 
   3   2  15     4342.66     4035.07    556.73 o 
   4   2  15      508.44      554.45     67.62 o 
   5   2  15     4230.98     4440.38    220.97 o 
   6   2  15      567.58      619.82     68.41 o 
   7   2  15     2651.60     3234.23    215.51 o 
  -5   3  15     3878.32     2783.32    197.43 o 
  -4   3  15      414.20      138.10     75.30 o 
  -3   3  15    15293.52    13969.24    745.50 o 
  -2   3  15     1310.41     1226.37    245.48 o 
  -1   3  15      624.23      675.43     95.70 o 
   0   3  15      703.46      606.67     38.33 o 
   1   3  15     3852.84     3748.95    123.59 o 
   2   3  15     1642.99     1624.08    123.86 o 
   3   3  15      793.76      895.21    180.57 o 
   4   3  15     3262.35     3260.38    199.24 o 
   5   3  15      190.61      135.95     68.26 o 
   6   3  15        2.13      129.92     53.66 o 
   7   3  15       87.33      219.95     59.33 o 
  -6   4  15     1323.72      789.06    194.35 o 
  -5   4  15       47.70      -89.63    125.93 o 
  -4   4  15      674.70      221.89    210.01 o 
  -3   4  15      450.10      149.59    172.34 o 
  -2   4  15       54.23      -51.76     51.76 o 
  -1   4  15        7.84       16.58     54.45 o 
   0   4  15     3258.64     2965.62    399.22 o 
   1   4  15     1536.32     1429.31     76.04 o 
   2   4  15     1018.70      974.04    135.13 o 
   3   4  15      675.16      568.40    102.54 o 
   4   4  15     2599.58     2613.53    242.54 o 
   5   4  15      202.50      175.93     41.01 o 
   6   4  15      910.29      870.43     73.07 o 
   7   4  15      826.85      934.16    186.14 o 
  -6   5  15     3930.19     3375.62    205.05 o 
  -5   5  15     5539.78     4832.22    239.50 o 
  -4   5  15      209.36      167.12     92.82 o 
  -3   5  15     6958.62     6254.68    541.29 o 
  -2   5  15     5187.23     4836.68    624.73 o 
  -1   5  15     4421.63     4147.05    472.87 o 
   0   5  15        6.38      -18.10     49.30 o 
   1   5  15    16256.39    14730.11    422.60 o 
   2   5  15      385.85      453.23     49.59 o 
   3   5  15     1311.17     1229.25     99.73 o 
   4   5  15      470.86      450.65     57.64 o 
   5   5  15     7957.09     8257.36    150.24 o 
   6   5  15     1009.93     1213.44     72.40 o 
   7   5  15      395.96      399.41     61.89 o 
  -5   6  15     5696.72     5580.45    229.63 o 
  -4   6  15     2240.04     1816.02    364.61 o 
  -3   6  15     1408.90     1310.35     87.90 o 
  -2   6  15     4671.11     4565.65    328.46 o 
  -1   6  15      336.22      394.63     55.48 o 
   0   6  15       81.41      -10.12     71.63 o 
   1   6  15      140.00      112.58     66.46 o 
   2   6  15     4533.88     4116.54    215.68 o 
   3   6  15      381.66      325.03     67.37 o 
   4   6  15       10.69      -47.95     89.41 o 
   5   6  15      226.83      235.30     69.24 o 
   6   6  15      237.71      272.37    117.54 o 
   7   6  15        4.25       15.20     48.96 o 
  -5   7  15       52.00       55.57     90.75 o 
  -4   7  15      344.88      500.89     91.76 o 
  -3   7  15      228.11       41.63    246.61 o 
  -2   7  15     2188.49     2158.12     90.70 o 
  -1   7  15      949.28      997.47     86.06 o 
   0   7  15      295.45      325.04    157.80 o 
   1   7  15      409.88      341.53    123.07 o 
   2   7  15     2984.85     2706.60    201.04 o 
   3   7  15     2565.57     2050.95    219.11 o 
   4   7  15        2.99      -45.50     45.50 o 
   5   7  15     2518.67     2026.58    128.05 o 
   6   7  15        2.71       33.61     78.65 o 
  -4   8  15     1124.55     1143.62    112.97 o 
  -3   8  15     4783.73     5055.55    568.43 o 
  -2   8  15       41.72      -14.78     56.26 o 
  -1   8  15     7918.67     8287.00    272.52 o 
   0   8  15     4193.14     3877.04    429.68 o 
   1   8  15     1041.54     1030.34     86.20 o 
   2   8  15     1708.91     1507.91    353.89 o 
   3   8  15      967.50      536.54    209.02 o 
   4   8  15     2615.76     2208.61    292.44 o 
   5   8  15      217.54      -72.38     72.38 o 
   6   8  15     2570.75     1992.44    147.56 o 
  -3   9  15      202.79      239.33     81.34 o 
  -2   9  15     2710.30     2680.31    113.66 o 
  -1   9  15      121.04      165.07    234.73 o 
   0   9  15        4.51      127.80    102.00 o 
   1   9  15      642.60      623.14    171.60 o 
   2   9  15       89.29      237.53     79.80 o 
   3   9  15      122.57       84.16    153.54 o 
   4   9  15        0.80     -148.79    148.79 o 
   5   9  15      119.89      -24.87    138.93 o 
  -2  10  15       46.23       65.76    127.72 o 
  -1  10  15      383.22      463.20     95.69 o 
   0  10  15       20.23      -50.94     50.94 o 
   1  10  15     2487.12     2552.23    139.93 o 
   2  10  15       80.68     -189.43    189.43 o 
   3  10  15     1736.24      726.39    246.84 o 
   4  10  15     1831.88      879.75    258.72 o 
   0  11  15     1802.41     2153.90    127.01 o 
   1  11  15      214.24      134.07     62.77 o 
   2  11  15     2283.90     2128.15    354.95 o 
  -1  -5  16       13.38       55.53     48.25 o 
   0  -5  16     1003.37     1038.27     69.89 o 
   1  -5  16       75.21       83.81     58.48 o 
  -3  -4  16     4677.02     5116.27    219.00 o 
  -2  -4  16       20.17       19.94     75.29 o 
  -1  -4  16     4617.39     4899.03    122.72 o 
   0  -4  16      755.85      828.23     61.64 o 
   1  -4  16     4366.20     4733.33    121.10 o 
   2  -4  16     1336.32     1424.12     94.37 o 
   3  -4  16      550.64      631.32     85.39 o 
  -4  -3  16     5511.01     6107.58    664.70 o 
  -3  -3  16       36.80      125.26     73.72 o 
  -2  -3  16     2950.94     3394.06    110.23 o 
  -1  -3  16        6.52      -31.90     31.90 o 
   0  -3  16      407.84      455.15    131.55 o 
   1  -3  16       17.66      119.24    110.81 o 
   2  -3  16     3081.93     3544.91    138.61 o 
   3  -3  16      981.19      963.14     87.19 o 
   4  -3  16      211.13      350.25     92.10 o 
  -5  -2  16       18.50     -109.49    153.60 o 
  -4  -2  16      148.10      185.59    172.99 o 
  -3  -2  16      728.61      785.37    132.71 o 
  -2  -2  16      150.17       95.46     35.89 o 
  -1  -2  16     1048.55     1163.03     85.74 o 
   0  -2  16      163.58      211.36     48.07 o 
   1  -2  16     2512.55     2947.34    129.40 o 
   2  -2  16      259.48      351.83     68.57 o 
   3  -2  16     1104.54     1222.75     98.18 o 
   4  -2  16      616.80      672.80    108.02 o 
   5  -2  16     1715.31     1698.53    190.79 o 
  -5  -1  16     1889.30     2305.95    774.51 o 
  -4  -1  16     5319.29     5488.10    381.00 o 
  -3  -1  16     2159.85     2231.87    192.14 o 
  -2  -1  16     3991.88     4271.84    122.04 o 
  -1  -1  16     5109.75     5610.56    218.28 o 
   0  -1  16     9841.33    10836.52    267.16 o 
   1  -1  16       53.61        9.87     43.26 o 
   2  -1  16     2971.43     3161.43    128.74 o 
   3  -1  16      226.25      190.03     80.90 o 
   4  -1  16     3397.95     3298.36    528.93 o 
   5  -1  16      549.18      767.11    168.64 o 
  -6   0  16     5040.08     5146.51    526.13 o 
  -5   0  16      545.57      410.37    274.99 o 
  -4   0  16     5024.79     5516.52    598.56 o 
  -3   0  16     2215.67     2264.74    162.03 o 
  -2   0  16     1277.11     1290.69     78.70 o 
  -1   0  16      161.99      134.35     32.12 o 
   0   0  16      163.78      217.46     36.84 o 
   1   0  16     1419.68     1499.92     48.29 o 
   2   0  16      121.86       40.33     44.01 o 
   3   0  16      319.14      421.00     46.14 o 
   4   0  16      375.86      414.85     60.93 o 
   5   0  16        5.75       80.90     60.24 o 
   6   0  16       53.44      141.81     68.34 o 
  -6   1  16       23.16      -72.38     72.38 o 
  -5   1  16      214.72       92.30     84.71 o 
  -4   1  16      103.54        5.98     53.11 o 
  -3   1  16     3267.08     3572.94     93.22 o 
  -2   1  16     1927.73     2175.79     59.41 o 
  -1   1  16      695.21      824.89     39.33 o 
   0   1  16     1251.68     1365.05     45.70 o 
   1   1  16     5458.18     5834.04    192.13 o 
   2   1  16      857.45      883.33     62.76 o 
   3   1  16     1450.05     1539.15    110.25 o 
   4   1  16     4639.12     4578.85    662.33 o 
   5   1  16       19.56       72.38     57.11 o 
   6   1  16      610.48      696.65    199.69 o 
  -6   2  16     8415.14     7486.23    258.11 o 
  -5   2  16      576.08      456.97     97.49 o 
  -4   2  16     5115.24     5205.06    184.27 o 
  -3   2  16       18.90      -60.28     60.28 o 
  -2   2  16    15931.00    17440.15    271.63 o 
  -1   2  16      674.11      763.96     45.89 o 
   0   2  16     4503.20     4902.35     92.38 o 
   1   2  16     4340.81     4516.68     88.65 o 
   2   2  16     2656.94     2730.55    248.12 o 
   3   2  16      831.52      874.25    157.56 o 
   4   2  16     1116.24     1213.96    126.73 o 
   5   2  16     5183.04     5460.68    425.06 o 
   6   2  16        2.21       11.66     56.05 o 
  -5   3  16     4419.74     3744.92    183.32 o 
  -4   3  16      947.83      464.20     94.36 o 
  -3   3  16     3637.97     3288.71    178.13 o 
  -2   3  16       21.21      -35.05     35.05 o 
  -1   3  16     1098.77     1059.92     72.05 o 
   0   3  16        1.56        2.96     28.16 o 
   1   3  16      565.81      566.72    110.65 o 
   2   3  16      459.56      426.57     49.20 o 
   3   3  16      193.50      219.13     43.47 o 
   4   3  16      220.12      188.14    106.67 o 
   5   3  16     1152.19     1200.31    149.62 o 
   6   3  16       10.57      -18.41     49.78 o 
  -5   4  16      280.00     -124.60    124.60 o 
  -4   4  16     2192.77     1622.54    166.16 o 
  -3   4  16       11.90      -90.53     90.53 o 
  -2   4  16     6534.25     5961.43    991.59 o 
  -1   4  16       51.84      171.87     62.07 o 
   0   4  16     2461.59     2266.20    488.01 o 
   1   4  16      670.73      692.87     47.17 o 
   2   4  16    11063.22    10520.58    576.79 o 
   3   4  16      314.70      423.34    118.38 o 
   4   4  16      740.95      740.62     58.11 o 
   5   4  16      664.07      665.38     69.28 o 
   6   4  16     2682.44     2735.06    168.98 o 
  -5   5  16     4843.45     3665.86    258.29 o 
  -4   5  16     2016.21     1291.49    177.80 o 
  -3   5  16     7778.94     6876.76   1191.50 o 
  -2   5  16     3178.64     3155.86    288.80 o 
  -1   5  16     7652.53     7323.90   1099.03 o 
   0   5  16      974.89      899.24    160.49 o 
   1   5  16     5105.47     4938.75    275.98 o 
   2   5  16       63.28      -32.23     32.23 o 
   3   5  16     2866.12     3046.80    328.14 o 
   4   5  16      197.55      149.32     49.14 o 
   5   5  16      678.64      687.07     67.41 o 
   6   5  16      775.14      778.21     86.07 o 
  -5   6  16     1790.57     1707.24    175.10 o 
  -4   6  16      171.96      225.21    118.09 o 
  -3   6  16     1842.08     1769.66    197.75 o 
  -2   6  16     2421.55     2216.46    101.25 o 
  -1   6  16       49.95      122.50     55.99 o 
   0   6  16     1340.08     1264.77    102.18 o 
   1   6  16        6.31      -21.06     50.81 o 
   2   6  16       61.97      125.41     62.66 o 
   3   6  16      687.27      650.73    162.04 o 
   4   6  16      149.16      127.95     71.48 o 
   5   6  16      615.02      537.66     70.60 o 
   6   6  16      868.18      807.54     73.35 o 
  -4   7  16     1119.51     1320.03    141.44 o 
  -3   7  16     2956.25     3006.95    167.99 o 
  -2   7  16     3290.79     3267.09    115.31 o 
  -1   7  16      774.21      788.17     78.33 o 
   0   7  16     2358.47     2398.37    266.81 o 
   1   7  16     4669.64     4597.30    223.00 o 
   2   7  16     2946.14     2740.33    217.74 o 
   3   7  16     2348.86     1980.03    111.17 o 
   4   7  16      253.54      195.86     69.47 o 
   5   7  16     2615.29     2578.49    132.09 o 
   6   7  16      163.42       90.53     81.34 o 
  -4   8  16      795.57      772.34    122.15 o 
  -3   8  16     2649.60     2564.81    144.20 o 
  -2   8  16      493.88      418.77    113.29 o 
  -1   8  16     8551.88     8770.75    288.94 o 
   0   8  16      519.02      565.05    142.46 o 
   1   8  16      920.56      807.41    264.72 o 
   2   8  16     2541.70     2364.84    135.62 o 
   3   8  16      139.69      -63.64     95.91 o 
   4   8  16      106.92      -69.24     69.24 o 
   5   8  16       66.02      -67.00     67.00 o 
  -3   9  16        1.16       19.49     81.34 o 
  -2   9  16        5.22      -64.31     64.31 o 
  -1   9  16       30.56      -63.01    125.74 o 
   0   9  16       72.04      -33.94     92.66 o 
   1   9  16      395.72      300.51    166.17 o 
   2   9  16      480.39      512.54    292.13 o 
   3   9  16      256.05     -114.74    114.74 o 
   4   9  16      635.07      245.41    124.61 o 
  -1  10  16     4978.60     5211.52    202.53 o 
   0  10  16        0.17       24.56    326.25 o 
   1  10  16     2189.03     2023.12    460.11 o 
   2  10  16        8.55     -147.59    221.72 o 
   3  10  16     3679.14     1308.91    334.01 o 
  -1  -4  17     5830.69     6531.35    225.14 o 
   0  -4  17      205.49      266.05     51.25 o 
   1  -4  17     1332.03     1459.75     90.79 o 
  -3  -3  17      584.24      588.74     93.68 o 
  -2  -3  17     1420.42     1655.42    117.35 o 
  -1  -3  17        0.60      -27.40     37.07 o 
   0  -3  17       49.63       78.95     41.94 o 
   1  -3  17        5.46       -4.68     46.94 o 
   2  -3  17       46.40       41.90     63.64 o 
   3  -3  17      141.13      194.51     73.28 o 
  -4  -2  17      173.98      166.09     71.93 o 
  -3  -2  17     4857.67     5469.61    201.85 o 
  -2  -2  17        3.59      -64.20     64.20 o 
  -1  -2  17     1799.53     2010.04     71.36 o 
   0  -2  17     1084.99     1413.19     73.52 o 
   1  -2  17     7078.36     8193.19    242.53 o 
   2  -2  17      105.32      184.20     62.97 o 
   3  -2  17     2438.74     2630.34    127.59 o 
   4  -2  17       34.99      124.81     75.74 o 
  -4  -1  17     3321.00     3743.07    419.66 o 
  -3  -1  17     2636.79     3082.02    214.84 o 
  -2  -1  17     6305.19     6983.62    252.92 o 
  -1  -1  17     4548.19     5155.15    118.64 o 
   0  -1  17     3417.67     3866.84    155.18 o 
   1  -1  17      394.34      547.89     80.00 o 
   2  -1  17     3344.36     3460.68    133.69 o 
   3  -1  17      144.07      167.17     74.40 o 
   4  -1  17      467.08      412.36     93.45 o 
  -5   0  17      139.11        1.31    124.48 o 
  -4   0  17     4247.15     4498.82    214.05 o 
  -3   0  17      575.04      513.18     60.29 o 
  -2   0  17       31.28       71.53     30.94 o 
  -1   0  17        5.50       15.27     48.21 o 
   0   0  17      183.62      185.05     30.00 o 
   1   0  17      715.07      759.07     42.47 o 
   2   0  17      440.50      598.14     70.82 o 
   3   0  17       29.81       92.93    132.21 o 
   4   0  17      722.96      730.30     70.00 o 
   5   0  17     2295.12     2347.87    490.95 o 
  -5   1  17     1631.38     1912.74    114.56 o 
  -4   1  17      669.71      573.20    210.11 o 
  -3   1  17     2571.60     2992.98    165.05 o 
  -2   1  17     2061.65     2260.98     77.29 o 
  -1   1  17     7389.97     8716.08    197.71 o 
   0   1  17     1208.94     1456.59     69.74 o 
   1   1  17     4392.58     4906.83    206.84 o 
   2   1  17     3154.94     3203.73     95.88 o 
   3   1  17     2999.56     2833.71    154.31 o 
   4   1  17     1345.73     1510.29    317.09 o 
   5   1  17      630.36      779.43     82.75 o 
  -5   2  17      309.35      110.70     71.93 o 
  -4   2  17     6866.79     7415.81    233.31 o 
  -3   2  17      125.60       63.86     67.23 o 
  -2   2  17     8266.99     8876.22    168.20 o 
  -1   2  17       32.21       54.24     33.40 o 
   0   2  17     8968.15    10170.40    325.14 o 
   1   2  17     1892.27     2023.38     93.08 o 
   2   2  17      224.12      298.60     54.97 o 
   3   2  17      121.00      161.59     74.85 o 
   4   2  17      692.20      827.98     65.62 o 
   5   2  17      712.85      852.31    194.20 o 
   6   2  17       54.44      130.84     59.76 o 
  -5   3  17     2038.96     1474.19    130.04 o 
  -4   3  17      283.69      149.25     79.11 o 
  -3   3  17      624.72      450.71     88.98 o 
  -2   3  17       17.70       48.40     59.60 o 
  -1   3  17      355.31      403.32    110.26 o 
   0   3  17      792.82      851.50    100.90 o 
   1   3  17      649.12      565.41     49.99 o 
   2   3  17      117.18      106.01     34.70 o 
   3   3  17     2129.46     2102.50    183.05 o 
   4   3  17       79.72      122.99     49.75 o 
   5   3  17     1097.29     1269.33     85.51 o 
   6   3  17      189.23      245.69    143.08 o 
  -5   4  17      451.82       24.20    113.40 o 
  -4   4  17     1876.22     1709.56    143.94 o 
  -3   4  17      349.97      142.75     93.00 o 
  -2   4  17    11737.88    11560.76   1261.17 o 
  -1   4  17      212.94      205.29    178.49 o 
   0   4  17     5237.86     5519.10    511.56 o 
   1   4  17      331.45      232.56    158.89 o 
   2   4  17     9660.79     9888.03    464.39 o 
   3   4  17        5.33       38.09     43.68 o 
   4   4  17     2919.53     2956.55    272.84 o 
   5   4  17      855.51      903.76     70.53 o 
   6   4  17      867.12     1002.93    208.22 o 
  -4   5  17     1433.92      717.35    171.49 o 
  -3   5  17     1887.61     1169.02    147.98 o 
  -2   5  17     2674.89     2821.65    416.58 o 
  -1   5  17     9493.77     8878.67   1308.95 o 
   0   5  17     1087.12     1210.24    341.73 o 
   1   5  17      739.16      688.35    106.25 o 
   2   5  17        1.37      -17.85    182.85 o 
   3   5  17      829.06     1009.28     81.36 o 
   4   5  17      126.28      178.82    125.38 o 
   5   5  17       48.67      108.67     98.37 o 
   6   5  17      938.51      924.20    133.14 o 
  -4   6  17      162.74      -46.16    118.09 o 
  -3   6  17      612.23      301.89    135.37 o 
  -2   6  17      214.03       68.80    112.27 o 
  -1   6  17      723.03      646.89    151.73 o 
   0   6  17      339.00      401.87     61.48 o 
   1   6  17      225.62      206.15     46.88 o 
   2   6  17     2834.70     2760.62     84.80 o 
   3   6  17      805.18      718.79     80.24 o 
   4   6  17      260.64      339.73     73.05 o 
   5   6  17       63.76       94.34     61.40 o 
  -3   7  17     2703.36     2515.96    177.84 o 
  -2   7  17     2956.33     2645.61    165.74 o 
  -1   7  17     3695.59     3157.31    170.94 o 
   0   7  17     5022.79     4972.38    292.02 o 
   1   7  17     1162.22     1087.44    120.21 o 
   2   7  17     3907.90     3719.37    145.83 o 
   3   7  17     5152.82     5291.31    196.83 o 
   4   7  17      346.08      261.08     69.47 o 
   5   7  17      180.87      -54.68     54.68 o 
  -3   8  17     3312.98     3152.25    182.35 o 
  -2   8  17      317.17      453.35    116.53 o 
  -1   8  17     3364.26     3203.78    160.60 o 
   0   8  17      253.36      237.65     72.33 o 
   1   8  17      898.38      987.42    234.90 o 
   2   8  17       58.37      -16.65     52.42 o 
   3   8  17        5.85      -69.02     69.02 o 
   4   8  17      159.69       34.06     85.38 o 
  -2   9  17      104.44       56.92     90.53 o 
  -1   9  17       57.75       94.56     88.06 o 
   0   9  17     2307.59     2521.96    408.66 o 
   1   9  17     1246.55     1209.97    314.59 o 
   2   9  17     1229.54     1233.83    359.66 o 
  -2  -2  18      111.92      129.25     80.67 o 
  -1  -2  18     5307.62     6515.10    159.46 o 
   0  -2  18      650.08      837.46    132.34 o 
   1  -2  18     3207.92     3699.23    138.16 o 
   2  -2  18      353.57      496.15     78.21 o 
  -3  -1  18     2901.42     3167.94     93.15 o 
  -2  -1  18     3065.65     3618.56    100.28 o 
  -1  -1  18     1654.12     1983.31     76.78 o 
   0  -1  18     2742.65     3356.52     91.47 o 
   1  -1  18      116.37      261.29     90.08 o 
   2  -1  18      120.93      162.91     61.85 o 
   3  -1  18        3.58      -45.71     64.53 o 
  -4   0  18      414.83      456.45    103.54 o 
  -3   0  18       13.38      -22.63     53.55 o 
  -2   0  18       32.45       50.87     58.04 o 
  -1   0  18      156.56      286.86     43.13 o 
   0   0  18      717.73      891.08     54.48 o 
   1   0  18     2122.02     2465.86     63.97 o 
   2   0  18      414.29      403.39     67.90 o 
   3   0  18      497.28      614.06     99.06 o 
   4   0  18     1515.21     1699.93    125.99 o 
  -4   1  18      114.33       -8.81    143.97 o 
  -3   1  18     4572.92     5469.71    174.24 o 
  -2   1  18     4246.64     4870.66    117.70 o 
  -1   1  18     5315.36     6580.07    141.31 o 
   0   1  18      311.88      427.80     45.38 o 
   1   1  18     7996.67     9113.69    151.58 o 
   2   1  18     4327.75     5013.75    169.18 o 
   3   1  18     1642.22     1490.85    114.78 o 
   4   1  18      845.27     1105.14    249.01 o 
  -4   2  18     5472.25     5979.36    200.43 o 
  -3   2  18       57.19      -32.94     54.45 o 
  -2   2  18     3017.89     3661.89     99.44 o 
  -1   2  18      545.97      523.25     46.26 o 
   0   2  18     3807.33     4524.00    259.35 o 
   1   2  18        7.17      117.29     52.55 o 
   2   2  18      141.80      179.49     67.45 o 
   3   2  18      135.60      326.27     94.79 o 
   4   2  18       10.02        9.37    100.72 o 
   5   2  18       20.06      152.17     62.72 o 
  -4   3  18       69.88      -61.62     61.62 o 
  -3   3  18      495.14      459.20     77.54 o 
  -2   3  18      257.70      174.34     68.12 o 
  -1   3  18     3716.89     4049.79    150.31 o 
   0   3  18      116.67       78.34     86.61 o 
   1   3  18     2154.26     2361.32    203.60 o 
   2   3  18      175.43      139.16     62.30 o 
   3   3  18     3303.38     3541.13    321.54 o 
   4   3  18       58.27       59.22     46.06 o 
   5   3  18     3213.89     3520.14    532.80 o 
  -4   4  18     4848.68     4492.69    196.57 o 
  -3   4  18      336.96      147.90     83.14 o 
  -2   4  18     6076.95     6291.85    219.11 o 
  -1   4  18      179.39      112.94     73.72 o 
   0   4  18     7825.10     7528.00    241.48 o 
   1   4  18      310.40       67.90     76.87 o 
   3   4  18       54.25       45.49     45.79 o 
   4   4  18     2587.76     2843.29    336.27 o 
   5   4  18        9.81      -11.13     51.90 o 
  -4   5  18      372.00     -104.65    104.65 o 
  -3   5  18     1229.69      782.76    124.18 o 
  -2   5  18     1125.59      792.38    113.20 o 
  -1   5  18     2072.46     1661.26    128.93 o 
   0   5  18      508.75      268.71     94.58 o 
   1   5  18      941.12      450.30    101.76 o 
   2   5  18      169.75      203.92     62.30 o 
   3   5  18      533.84      591.21     77.09 o 
   4   5  18       21.02       85.82     62.52 o 
   5   5  18       56.06      119.79     53.18 o 
  -3   6  18      128.93      -82.91    124.37 o 
  -2   6  18      529.82      143.21    129.31 o 
  -1   6  18     1727.76     1145.41    148.87 o 
   0   6  18     2714.33     1915.45    168.87 o 
   1   6  18      351.72       99.28    102.64 o 
   2   6  18     1725.37     1906.78    107.39 o 
   3   6  18     1909.72     1933.11     98.88 o 
   4   6  18     3194.77     3695.87    142.42 o 
  -2   7  18     3423.98     2704.23    186.85 o 
  -1   7  18     4228.27     3452.07    199.46 o 
   0   7  18     3162.89     2423.04    160.59 o 
   1   7  18      631.83      378.44     70.37 o 
   2   7  18     2955.78     3168.83    142.64 o 
   3   7  18     2232.40     2194.28    120.86 o 
   4   7  18      722.51      902.77     93.68 o 
  -1   8  18     1535.39     1445.95    149.08 o 
   0   8  18     1117.15      868.58    125.08 o 
   1   8  18        7.46      -49.83    136.69 o 
   2   8  18      280.44      -36.53     86.95 o 
   3   8  18      280.60      187.57     93.45 o 
   1   9  18      156.90      290.89    172.10 o 
  -1  -1  19      571.70      715.90     95.47 o 
   0  -1  19     1443.14     1865.15     72.04 o 
   1  -1  19        1.63       61.40     54.45 o 
  -2   0  19      598.59      820.55     91.55 o 
  -1   0  19     2584.35     2944.93     86.43 o 
   0   0  19     1203.39     1417.87     63.28 o 
   1   0  19      940.95     1150.06     87.41 o 
   2   0  19     1461.56     1653.50    100.21 o 
  -2   1  19     1195.96     1469.62    168.79 o 
  -1   1  19     1756.51     2095.90     71.05 o 
   0   1  19     1455.45     1770.48     70.44 o 
   1   1  19     4616.34     5677.98    131.53 o 
   2   1  19      984.19     1201.85     87.19 o 
   3   1  19     1027.32     1104.58     93.92 o 
  -3   2  19      106.65      219.38     71.48 o 
  -2   2  19     2851.38     3289.56    132.54 o 
  -1   2  19      262.34      296.29     48.29 o 
   0   2  19       73.46      102.14     46.65 o 
   1   2  19       67.24       -0.71    114.62 o 
   2   2  19      108.54       41.68     55.57 o 
   3   2  19      341.75      410.10     85.16 o 
  -3   3  19      717.47      640.99     86.29 o 
  -1   3  19     3355.89     3839.66    145.80 o 
   0   3  19       15.89      -54.67     54.67 o 
   1   3  19     4572.01     5307.49    487.83 o 
   2   3  19      226.46      437.65     81.57 o 
   3   3  19     3423.51     3651.26    152.53 o 
   4   3  19       95.47       87.46     49.53 o 
  -3   4  19      753.34      677.98     98.84 o 
  -2   4  19     3849.11     3979.26    167.35 o 
  -1   4  19        6.09      -59.38     59.38 o 
   0   4  19     3705.05     4174.80    164.66 o 
   1   4  19      704.05      530.28     85.17 o 
   3   4  19      369.12      281.47     95.02 o 
   4   4  19      488.60      642.44    135.92 o 
  -2   5  19      272.60      -72.61     72.61 o 
  -1   5  19      317.03      153.51     81.12 o 
   0   5  19       77.24      -65.66     65.66 o 
   3   5  19      926.76     1054.34     84.05 o 
  -1   6  19     2139.30     1771.78    163.01 o 
   0   6  19     5071.10     4221.77    203.77 o 
   1   6  19      364.31      -47.29    101.52 o 
   2   6  19     1401.62     1533.32    102.89 o 
   3   6  19      762.40      740.74     83.82 o 
  -1   7  19      402.99       29.81    131.55 o 
   0   7  19     2196.37     1385.69    172.43 o 
   1   7  19     2322.92     1910.67    164.36 o 
   2   7  19      931.64     1065.55    102.21 o 
   0   2  20      209.84      232.17     47.63 o 
   1   2  20      478.70      549.51     71.04 o 
  -1   3  20     2877.31     3356.59    143.08 o 
   0   3  20      308.20      242.02     77.09 o 
   1   3  20     3108.67     3379.26    134.57 o 
   2   3  20      146.79      383.41     76.41 o 
  -1   4  20       86.96      -41.01     61.17 o 
   0   4  20      839.74      747.03     90.32 o 
   0   5  20      802.75      507.65    103.32 o 
   1   5  20      958.73      747.50    100.41 o 
                                                 
